# Supplementary material for: Comparative analysis of codon usage patterns and phylogenetic implications of five mitochondrial genomes of the genus Japanagallia Ishihara, 1955 (Hemiptera, Cicadellidae, Megophthalminae)
Source: PeerJ. 2023 Sep 25;11:e16058. doi: 10.7717/peerj.16058 (PMC10538298; doi:10.7717/peerj.16058)
Supplement: Supplemental Information 1 [file peerj-11-16058-s001.zip]

Archive with 5 entries (5 files):
- Japanagallia_curvipenis.gb
- Japanagallia_malaisei.gb
- Japanagallia_multispina.gb
- Japanagallia_sp.gb
- Japanagallia_turriformis.gb
