# Supplementary material for: Comparative analysis of codon usage patterns and phylogenetic implications of five mitochondrial genomes of the genus Japanagallia Ishihara, 1955 (Hemiptera, Cicadellidae, Megophthalminae)
Source: PeerJ. 2023 Sep 25;11:e16058. doi: 10.7717/peerj.16058 (PMC10538298; doi:10.7717/peerj.16058)
Supplement: Supplemental Information 1 [file peerj-11-16058-s001.zip › Japanagallia_curvipenis.gb]

LOCUS       Japanagallia_curvipenis       15356 bp    DNA     circular UNA 13-AUG-2023
DEFINITION  .
ACCESSION   urn.local...h-fqilclt
VERSION     urn.local...h-fqilclt
KEYWORDS    .
SOURCE      
  ORGANISM  .
FEATURES             Location/Qualifiers
     tRNA            1..63
                     /created_by="User"
                     /label="I"
     tRNA            complement(61..128)
                     /created_by="Administrator"
                     /label="Q"
     tRNA            128..195
                     /created_by="Administrator"
                     /label="M"
     gene            196..1164
                     /created_by="Administrator"
                     /label="ND2"
     tRNA            1163..1229
                     /created_by="Administrator"
                     /label="W"
     tRNA            complement(1229..1295)
                     /created_by="Administrator"
                     /label="C"
     tRNA            complement(1301..1364)
                     /created_by="Administrator"
                     /label="Y"
     gene            1363..2898
                     /created_by="Administrator"
                     /label="COX1"
     tRNA            2899..2967
                     /created_by="Administrator"
                     /label="L2"
     gene            2968..3646
                     /created_by="Administrator"
                     /label="COX2"
     tRNA            3647..3720
                     /created_by="Administrator"
                     /label="K"
     tRNA            3721..3784
                     /created_by="Administrator"
                     /label="D"
     gene            3785..3937
                     /created_by="Administrator"
                     /label="ATP8"
     gene            3931..4587
                     /created_by="Administrator"
                     /label="ATP6"
     gene            4588..5367
                     /created_by="Administrator"
                     /label="COX3"
     tRNA            5368..5431
                     /created_by="Administrator"
                     /label="G"
     gene            5432..5785
                     /created_by="Administrator"
                     /label="ND3"
     tRNA            5784..5844
                     /created_by="Administrator"
                     /label="A"
     tRNA            5844..5908
                     /created_by="Administrator"
                     /label="R"
     tRNA            5907..5973
                     /created_by="Administrator"
                     /label="N"
     tRNA            5973..6038
                     /created_by="Administrator"
                     /label="S1"
     tRNA            6042..6108
                     /created_by="Administrator"
                     /label="E"
     tRNA            complement(6108..6170)
                     /created_by="Administrator"
                     /label="F"
     gene            complement(6170..7843)
                     /created_by="Administrator"
                     /label="ND5"
     tRNA            complement(7845..7914)
                     /created_by="Administrator"
                     /label="H"
     gene            complement(7914..9230)
                     /created_by="Administrator"
                     /label="ND4"
     gene            complement(9224..9499)
                     /created_by="Administrator"
                     /label="ND4L"
     tRNA            9509..9573
                     /created_by="Administrator"
                     /label="T"
     misc_feature    9560..9565
                     /Original_Bases="AWATCCY"
                     /label="AWATCCY"
                     /note="Geneious type: Editing History Replacement"
     tRNA            complement(9574..9637)
                     /created_by="Administrator"
                     /label="P"
     gene            9640..10125
                     /created_by="Administrator"
                     /label="ND6"
     gene            10118..11254
                     /created_by="Administrator"
                     /label="CYTB"
     tRNA            11253..11318
                     /created_by="Administrator"
                     /label="S2"
     gene            complement(11309..12250)
                     /created_by="Administrator"
                     /label="ND1"
     tRNA            complement(12251..12320)
                     /created_by="Administrator"
                     /label="L1"
     rRNA            complement(12321..13524)
                     /created_by="Administrator"
                     /label="16S"
     tRNA            complement(13525..13592)
                     /created_by="Administrator"
                     /label="V"
     rRNA            complement(13593..14332)
                     /created_by="Administrator"
                     /label="12S"
     D-loop          14333..15356
                     /created_by=27173
                     /label="D-Loop"
ORIGIN      
        1 aataagatgc ctgaataaag gattattttg atagaataaa tcatgtaaaa attactctta
       61 ttgtaaatct aagaattaaa cttaccttta aatatcaaaa atttatgtgc aacatacacc
      121 taattacaaa aagataagct aactaagcta ttaggttcat accctaacta tagaagtaaa
      181 atcttcttct ttttaataac taaaaatttc aatatactat tatttcttta cataacaatt
      241 ataggtacag ctatatcatt atcagctaac aattgattaa ttatttggac aggtttagaa
      301 atttcagtta tatctataat gccaataatt tccaataaaa attttttatc atcagaagca
      361 tcagttaaat attttgtaat tcaaagaatt agttcatcaa taataatatt gggggtatta
      421 ttattgttaa ttaattcaaa aattgaatat caaataattc taactagatc tatgatattg
      481 aaaataggaa ttgctccgtt tcacaattga attctcgaaa taattgaaag agtagaacta
      541 acaattatat tttttctact aacatttata aaaattgctc cattaaatat aattagatac
      601 ctaatattca aaaataatct attcatccta atctcccttt tagttgggtc tatatttgga
      661 ttaaaccaaa catccttacg aaaggtaata tgctattctt caatcttcaa cttaagcttc
      721 attctagctt caatttcaac taattcaatt tgatggctat atataatagt ttactcaata
      781 atattactca taattttatt tctcataaat aaaataaaaa tcaattacat caaccagtta
      841 tctcttaatg aaaacaaaat aaacttaaaa ataaacattt gattagctat gttaagaatg
      901 gggggtatac cacctataat agggtttata cttaaactaa taattattca aataatatta
      961 accaacaaag aatttctaat cagtatcgtt ataattttgt cttcaacact agttatattt
     1021 tactatttac gtatatcatt cctttcaatc ttattttctt catccacaat taaatgaaag
     1081 atattaagaa ctataaaaag atcaagttga attattatgg taaatatttc tttgatacct
     1141 ttaatcttaa cacttaaaac ttaagatttt aagttaaaca aactattaac cttcaaagtt
     1201 gaatttacct aataattaag taaatcttaa gttttaggta attcaaccat ctttaaattt
     1261 gcaatttaaa atttttaaca ataaaatata aaaccttttt tattaaggga attttaattc
     1321 ataaataaat ttacagttta tctcttttat tcagacacct taatgattaa atgattattt
     1381 tccactaatc ataaggacat tggaactata tattttatat ttggtatatg atctggaata
     1441 gttggaataa tattaagaat aattattcga atcgaattag gacaaccagg ttcatttatt
     1501 aacaacgatc aagtatataa tgtagttgtt acttcacatg ctttcattat aatttttttc
     1561 atagttatac ctgttataat tggaggattt ggaaattgac ttctaccttt aataattgct
     1621 gcaccagaca tagcattccc tcgtctaaat aatataagat tttgacttct acctccatct
     1681 atcactttac ttataataag gtcaatagta gaaataggag ccgggacagg atgaaccgta
     1741 tatcctcccc tatcttctaa tatctctcac tctggggcta gagtagatct tgcaatcttt
     1801 tcgcttcatt tagcaggaat ttcatccatt ctaggggcta ttaactttat tacaaccgta
     1861 ataaatatac gttccccagg aataaagcta gatcaaacac cactatttgt atgatcagtt
     1921 ttaattaccg caattcttct tctattgtca cttccagtat tagctggagc tattactata
     1981 ttattaacag atcgaaattt taatacttct ttctttgacc cctcaggtgg tggagatcca
     2041 atcttatacc aacacttgtt ttgatttttt ggacacccag aagtatacat tttaattcta
     2101 cctgggtttg gattaatttc tcacattatc atgcaggaaa gagggaaaaa tgaatcattt
     2161 gggtatatcg gaataattta cgctataata tcaattggga ttttaggatt cgtagtttga
     2221 gcccaccata tatttacagt aggaatagac gttgatacac gagcttactt tacatcggct
     2281 actataatta ttgctgtacc aaccggtatt aaagtgttta gctgattagc aacaatacat
     2341 ggagtaactt taaaaatatc aatttcaata atatgatctg ctggatttgt atttttattc
     2401 actatcggag gtttaacagg aatcgtccta tcaaattcct caattgatat tgttttacat
     2461 gacacatatt atgtagtcgc tcattttcat tatgttctat ctataggagc agtatttgcg
     2521 attatagcag ggtttattca ctgataccca ctactctctg gtacaaccat aaattctaag
     2581 tgacttaaaa ttcaattttc aagattattt gtaggtgtaa atttaacatt tttccctcag
     2641 cattttttag gattaagagg tatacctcga cgatactctg attacccaga cacatacact
     2701 acctgaaata ctttatcttc aattggaagg ctaatctcaa tgattagagt atttatatta
     2761 attttcataa tctgagaaag attgatttct aaacgtattc caatcttcaa aacttataac
     2821 tattcttcta ttgaatggat acaatctact ccaccaaatg aacattctta taacgaatta
     2881 cctattataa caagctagtc taatatggca gaaaccgtta tgcagtgaat ttaagattca
     2941 tttataaata attatatttt attggaaatt aagtcatgaa tttatataat attccaagat
     3001 ccatctagac ctataataga acaactaatc atatttcatg atcatgcaat aatgattatt
     3061 ataataatta caattaccgt aggatatatt atactaacgt tgatgttaac aaaatttaat
     3121 aaccgatttt tattagaaag acagctaatt gaattaatct gaacactaac tccagcgctg
     3181 atacttgttt ttattgctat accctcatta cgaattttat atataattga agaaacaaaa
     3241 actcccatag taaccgtgaa agctattgga catcaatgat attgatccta tgaatactcg
     3301 gattttaaat caatcgaatt tgactcatat ataaaacctt taagtcaact agaaacccat
     3361 gaatttcgac tattagacac agataaccga atagtgttac catttagcac tcaaattcgt
     3421 atcctagtca catcctcaga tgttatccac tcatgaacaa tcccgtcctt aggaattaaa
     3481 attgacgcat ctcctggacg aattaaccaa ggaaacattt taatctcgcg accagggtta
     3541 ttttttgggc aatgttcaga aatttgtgga tctaaccata gatttatacc tattgttata
     3601 gaatccacta actttaaatc tttcttaaac tgagtaaaaa ataactcatt agataactta
     3661 aatgcaagtg ttggtctctt aaaccaaatt atagtaataa aaagcgaata cttctaatga
     3721 gagagtttag tttaaaaaac attaattcgt caaattaaaa ttatttcgat tgaagtaact
     3781 ctttatacca caaatagctc ctatttgatg acttacacta agaattttat ttaatattaa
     3841 tataataatt accatttcaa caatatactt ttataaaaat atttacataa aaaagcactt
     3901 gacttttaaa gataaaaatt taaattgaaa atgataacaa atttattctc aacatttgac
     3961 ccatgcacag ggtctatatc cctaaactga attagaatta tatcaactat gattattttg
     4021 ccactaaaat tttgaagatt gccaaataaa caaataatcc ttcttaataa aacaatttat
     4081 attttaaata aagaaatcaa gatacttata aaatataaag gaacaagact tatactaatc
     4141 accatcttct tgttaattct aattaacaat attataggac ttgtacctta cattttcact
     4201 tcatcgtcac atttaattta ctcattaact ttagctctac ctatatggtc aggtataata
     4261 ttatacggat gaatgaataa aacaaacaaa atatttaccc atatagttcc aacaggaaca
     4321 cctaaaatat taataccttt tatagtagta attgaaacaa tcagtaacct aattcgacca
     4381 ggctcgctag ctgttcgact aacagctaat ataattgctg gccatttact tatatctctt
     4441 ttaggaagaa attgctcaag aaatacaata attttattag catctatagt tatttttgtt
     4501 actctgataa tattcgaaac agctgtagca ataatccaag cttacgtatt cataacatta
     4561 agaactttat actctagaga aatttaaatg aaaaaccacc catttcactt agtagacaat
     4621 agcccttgac ctatttcagg ctcattaggg ctaataacaa caacatcagg tataattata
     4681 tgattccata aaaacgattt tatgttaata ttaattggtg tattaattat tatgcttaca
     4741 ataattcaat gatgacgaga tgtaactcga gagtcaactt tccaaggaat acatacaaat
     4801 aaagtttctt taagaataaa aattggaata attatattta ttacatctga aattttgttt
     4861 ttctcatcat ttttctgaac attcatacat agaagactat caccaaatgt agaaatcgga
     4921 ataacgtgac caccttcagg gattaaagtt tttaacccaa taaatattcc catacttaac
     4981 actataattt tactctcatc tggaatatca atgacatgag cacacaacgc aattatcaat
     5041 aaaaattact ctcaacttat acaaagaata gctatcacaa ttattttggg attatacttc
     5101 tcgtcactac aattttatga gtattttgag tcaccttttt ctatctcaga ttcaatctat
     5161 gggtcaacat ttttcataag aaccggattt catggtattc atgtaattat tggtacagta
     5221 tttattattg tatcaacttt tcgtattaac atactacata tatctaacga acaccacatc
     5281 ggatttgaag catcagcatg atattggcat tttgtagatg ttgtatgact attcttatat
     5341 atactaattt actgatgggg tagataaatt tacttagtat aatcagtata attagcttcc
     5401 aactaaaaag ttcataaata tgaagtaagt aatcaatata actcttatat acatattcat
     5461 aatcatattg attacaacca gacttacttt atttatccta ttaatcagaa aaaaaataat
     5521 tactgataaa cagaaagcaa ggccatttga atgcgggttt aacccaatat ctaataaacg
     5581 tttaccattt tctatccact tttttttaat cgccgtatta ttcttaattt ttgatattga
     5641 gatcattatt attttaccta taattttctc attaaaatat gtaatattaa aactatgaat
     5701 actatcgtca tacacagtaa ttatcacact tctagtaggt ttatacaatg aatggttcca
     5761 aggaatatta aaatgaacta actaggattg tagttaaaaa taacatttaa tttgcaatta
     5821 aaaagtacta aacagtcaat ctttaacata gaagtaaaat attacattta gtttcgacct
     5881 aaaattaaag attgtatctt catgttttaa ttgaagccaa aatatagagg cattttattg
     5941 ttaataaaaa taatgaattc aattccaatt aaaagaggga aagaataaaa atagcttcta
     6001 actaattttt aaagcggtta aactccgttt acctctttat tattcatata gtttaatttt
     6061 aaaacatttt attttcaata aaaaaaaagt cttataaact tacgaattat tacaagaatc
     6121 taatcacatt aatatcttca atattatact cttacttaag ctattgcaat taaaatatca
     6181 aaataaatca taaaaaataa gtaaataaag aaactctaaa agaaaagtat ataaaattct
     6241 gtatatagtt agaaaaataa attaaaaaat aagaaatacc atatccacca taatattcac
     6301 ctcaaaaaga aatagagtct aaaaaccaag aactattata tataacactg tataaataaa
     6361 ataaatgact atttataaac cacatgaacc tattaaagta ataataattt aaattaaata
     6421 gataaccaaa attgaagatt tctaaaccaa aaaaaaaccc taataaaaca aatataaaac
     6481 ttatgatctt aatataaaat ggaagaaaca aaaatatcat atcacaattt attatccaaa
     6541 taaaaaaaca accaaaagaa acagaaaaaa tagaaagtaa tgaaacactt aattttatat
     6601 aatccaaatt atcttgaaaa catattagtc taataaaatt taaagtataa aatatactat
     6661 aataaaacaa acgaaaagaa taacaacaag ttaaacctaa ccttaaataa atcaaaccat
     6721 aaaaaataaa atttaaccca ttaaaaacag atatttctac aaaaaaatcc ttagaataaa
     6781 aacctgataa aaatggaatc ccgcataaag ctattcttga aatattaaaa caaactgaag
     6841 taacaggtat aaataagcat aaagaaccta ttatacggat atcttgatta tcatacatat
     6901 aatagatata aattccagaa cataaaaata atatagactt aaacatagca tgagttaaca
     6961 aatgaaaata tcctaaatca agtataccta aatataaaga agtcattatt aaacctaact
     7021 gacttagagt agataaagca ataatttttt ttaaatcata ttcataattt gcacaaaaag
     7081 aagaaaaaat taatgtaaat aacctcaagt ataaaagaaa attccttaaa ataaaaagat
     7141 tgctaaaaaa acgaaataat aaataaacac ctgcagtaac taacgtggat gaatggacaa
     7201 gagctgaaac aggggtaggt gcagccatag ctgctggaag tcaacacgaa aaaggaatct
     7261 gagctctttt agtaaaacag gaaaaagata aaataataaa taaattaaaa gttatataac
     7321 cattataaaa aataaaatgt caacctccgt aactaaatat tcatctcaac gaaattaaaa
     7381 gaccaatatc acctaaacgg ttagttatac aagtaattaa accagataaa taactcatta
     7441 tagatctgta ataaattacc aaacaataag aaactaaccc taaaccatcc caacctacta
     7501 aaatacttaa caaatttgga ctaataatta tcaaaagtat acttgtaata aaaataacta
     7561 ctaaatataa aaatcgtata gaggagtatc ttctataacc tatatactga cacctatata
     7621 aaattactat tgaagaaata aataacacca ctgaacaaaa aattaaactt actcaatcaa
     7681 aaaataatac ataatataaa gaaactgaat ttaaagaaaa caacttaacc tccaaaaaaa
     7741 gataaaaatc aaaacaaaaa aaataaaccc caaaatataa cataaaaata gaaaaaataa
     7801 aaaacatata aaaataaata acataataat ttatattaaa cataaaccta aggctataat
     7861 taaatttagc atcaaagatc ccacaaatct ttattttaaa taaaatactt agattaaaaa
     7921 aataaatcaa taattaaaat aacataaata ataggaacca tatgtaataa gcataaaaaa
     7981 tattcacgta aagttacaaa agaaaaacaa tacgaattat gaaaaatacc atgattagaa
     8041 taaccaaata aataaaaact aaaaagagct ctaataaaag aaattataat aaaataaaac
     8101 cttgaaccaa tccaaaacat tattattcta ataatgatat aaacctctct taaaaaattt
     8161 aatctagggg ggcaacttat attaaaagaa caaaaaataa accaaaaaaa agaaactcta
     8221 ggcataaaag tgatcaaacc tttatttaag aagaaccttc gtctaataaa acgctcataa
     8281 ctaatatttg acaagcaaaa taaagctgaa gaacaaagac catgagcaat tattataaaa
     8341 taagaaccta caagaccagt tttagttatt gttaatatac ctattaaaga taaacctata
     8401 tgagcaactg atgaataagc aattaaacac ttaatatcac cttgaattaa acaaattaat
     8461 cttaccaata aagagccaaa taaagataaa gaatatcaca agtatgaata cttattaaaa
     8521 atgtattcat acataaacat aaagcggata attccgtaac ctccaatctt taacaaaata
     8581 cctgctaaaa ctatagaacc aaaaatagga gagtagacat gagcctttgg aagtcaaaaa
     8641 tgaaacataa acagaggtaa ctttactata aaagcaaaca cagaaactaa atgaataaaa
     8701 aatctaagac tgaaaccata aaaatagtca aaaaacaaac taccgtaaat acaatataca
     8761 taaattaaaa ataaaaataa aggcaaagaa gcaaataaag tataaaaaaa aaggtataaa
     8821 cctgaaataa gacgatcagg ttgataccct cagcctataa taataataaa caaaggtact
     8881 aacctaaact caaaaaacat atatataaac aaataattta aaaaacaaaa aactaaatat
     8941 aaaaaaaaag acaagcaata atttacaaaa attaaataag aaaaatttaa atttaaagaa
     9001 aaactcatac aacataaata tatcaaacaa gtaatataaa acgttaaaac aattaatcaa
     9061 taagaaaaac aatccaaacc aaaaaaatac cttaaattac aaaaaaaaaa ttcaaagttt
     9121 tttataaaaa gaaaaattac aataatataa aatctatact gaataataac cacacaattt
     9181 aaacaaatta aagggatcat aaaaactata taaaaaataa ttcttaccat aacattaaag
     9241 aatttaaata gtcatttcca tgactacgaa ttattgaaac taaaactgat agccctaaag
     9301 caccctcaca tacaaaaaaa gttataacca aaatatacaa ataaaatgaa taatcataca
     9361 ttaaacaata accaaaaatt aaaaaaagaa gataaagaac aataaattcc aaacttatta
     9421 aacacaacaa aatatgttta cgaataaaaa taaaacaaaa taaacctata atcattaaat
     9481 aaaccaaaac caaaatcatt agtaattcat attaataatt taattaaaat attagttttg
     9541 taaactattt atgggtaaat atcccttaat atgtcatcaa gatcaaaatt tgacatcgta
     9601 aatctccaaa atttaaattt taataaacta cttgatgaaa taaaaataac aatttttaaa
     9661 tttataataa ttacatctac attaacatta attatcaaaa cccccatatc aataggaatt
     9721 tctcttttaa ttcaaactat aataataatt ataattataa ataagataat aacatcttca
     9781 tgatttatta taattacatt tttaataata attggaggat tattaatcct tttcacttat
     9841 ataagaagaa ttgcatcaaa cgaaaaattc aaattgaact taaaatcatt atttttaatt
     9901 ttaattatta ttgcaatatt tgatgaaata ataattgaag aacaaattat tgaaaaacaa
     9961 gaattaattg aagaaaaaat agaaaaaatt tctttgagaa aaatatacag aaaaactata
    10021 atattaacta taataatagt actttacttg ctattatcaa taatcgcaat tgcaaaaatt
    10081 gttaaacatc atgaaggccc acttcgatct aaaaattatg aataaatctt tacgaaaaag
    10141 aaatcaatta attaaaatta ttaataattc gcttattgat ttacctgcac caattaactt
    10201 atctgcatga tgaaattttg ggtcactatt aggactatgc ttaacaattc aaattatttc
    10261 aggaattctt ctttccatac attatacctc aaatatcgaa atagcatttg atagaattag
    10321 gcatatttca cgagatgtaa attatggttg aataatacga actatacatt caaacggagc
    10381 atctttattt tttatttgct tatatatgca tacagggcgt ggaatctatt atggttctta
    10441 taaaataaaa agaacatgaa ttatagggtt actaatatta ctatcaacta tagcaacagc
    10501 ttttttaggt tacgtactac catgaggaca aatatctttc tgaggtgcta cagtaatcac
    10561 aaatcttctt tctgcaattc cttatattgg agatatacta gttaaatgaa tttgaggagg
    10621 attcgccgtt gataatgcaa cattatcacg attttttaga ttacatttta tactaccttt
    10681 cttaatttca gctataacaa ttattcattt aatatttctt cacgaaacag gatctaataa
    10741 tccaattgga atcaactcaa acgttgacaa aattccattc cacccatatt tctcaattaa
    10801 agatattata gggtttataa tagtaattac tattttagta tctataaacc taatagaacc
    10861 gtacatacta gctgacccag ataactttac tccagctaat cctataatta ctccaatcca
    10921 cattcaacct gaatgatatt ttttatttgc atatgcaatt ttacgatcag tacctaacaa
    10981 attaggaggg gtactagcat tattcatttc aattttaatt ttaattattc ttccttttag
    11041 aataaaaata aaatttaaag gaatcgaatt ttatcctatt agacaaatta atttttgact
    11101 atacatttcc gtaataatca tattaacatg aatcggggca cgtccagtag aattaccata
    11161 cactaataca ggatttattt taacattact atatttttca tatttcattt tagacccaat
    11221 tttaactaaa atatgagata atttaactaa atagtcattt agcttatatt aaagcatata
    11281 ttttgaaaat ataagaaaga catacaattt aatgacttca caaaaaaaaa tgataaaaaa
    11341 ttgacacctt caaaagacag aaaaaaaaaa cataatttaa actaacaggt aaataacatt
    11401 tccaagacaa aaatattagc ttatcataac gataacgtgg aaaagaagaa cgaacccaaa
    11461 taaaaaaata acatataaaa accaacttga caaaaaaaaa aatagaaata taatcccccc
    11521 ctaaaaaaag cataacagta attaaacaaa taaaaataat tcttgaatat tcagaaataa
    11581 acaaataagc aaaaccacct gaaccatact caacattaaa cccagaaact agctctctct
    11641 caccctcaga aaaatcaaaa ggagaacgat tagtctcagc tatacaacaa gaaagtcaac
    11701 aaaaaaacaa aggtaaagaa ataaagctaa atcataaata atactgatat aataataaat
    11761 cataaaaagt atatctatca attattaaaa aataacaaag taaaattaaa gataaagtaa
    11821 cttcataaga aatagattga gaaattctac gtacacagcc taaaacagag tatattctat
    11881 ttgatgatca accacaaatc attaaagaat atactcttaa cctagaacaa cttaaaaaaa
    11941 acaataatcc aaacctaaac tcaacacaat taatataaaa tggaaaaaga attcaaataa
    12001 ataaagactg aattaaccta aacaaggggc aaaaataata aattaaaata ttagaattta
    12061 aaggccaagg agattctttt aaaaataact ttaacccatc tctgaatggt tggaaaagcc
    12121 cataataacc aaccttgtta gggcctaacc gcaactgaca gtaacttaaa actttacgct
    12181 ctaatagagt aaaaaatcca acagataaca ataccataac tataagaata aaaaaagtta
    12241 aaataaaaat tattgaatat aactttaatt atatatttaa attctaaatt taatgcatta
    12301 atccattctg ccaaatcaac attataggca aaacaattat aaacattgta ttaaatggtc
    12361 ctttcgtact aatttaatat aaaattttta agatagaaac caacctggct tacaccggtc
    12421 tgaactcaaa tcatgtaaga atttaaaagt cgaacagact tagaaaatta aaaactaccc
    12481 caaaatctaa tcttaattca acatcgaggt cgcaaacttc aatataaata agaactcccc
    12541 attgaaatta cgctgttatc cctaaggtag ctatttctta taatcgaata actatcagat
    12601 caactccttc ataaattaat gaacaaaaaa aataaagtta aaatttattc tccgccccag
    12661 aaaaaattat aaattcatta aaataactaa cataatctaa aatatattta aatacaaaac
    12721 taaaattaaa cctctatagg gtcttatcgt ccctaaaaat taattaagct ttttaaccta
    12781 aaaataaaat tttaataata aaataaataa aacaagtatt tcatatattc attcattcca
    12841 gttcacaatt aatgaactaa ttattatgct acctttgtac agtcaatata ctgcagctat
    12901 ttaaaataaa tcattgagca gaatttactt ttaatattaa actaaaagaa atgtttttgt
    12961 taaacagttg aatactaata tttgtcgaat tcataataaa ttaactataa attatactaa
    13021 ttaaatcaat attaattaaa catataaatt taataaaaaa atttaataaa aaattaaata
    13081 ataagaaatc ttaaacaaaa aattttcaat ttaatacaaa ctttaattta aaatactaaa
    13141 aatataaaaa aataacctaa aaaaaatttt aattaaaaat agagcttatc ccccatatat
    13201 ataagatttt aaacaaaatc tataatttaa ttaaatctta aataaccaga tataataaaa
    13261 aacgaataac ttttaactac caataaaaaa ttattaaagt ttataaaaca actattaaaa
    13321 attttaaata aatcatctta attcgggaaa aaaaaataaa ttttatattt aaaattaccc
    13381 tgatacaaaa ggtactaaaa attattcctc tataatttaa attaaactta tcagttaaaa
    13441 ctaaacaaat aatttctttt aaaatactaa aataaactaa actaaaaaaa aaaaaaaaaa
    13501 aaaaaaaaaa aaatatcata aaactcaaaa cgaattaatg tttttaatct tcttattaat
    13561 gtaagtaata aacttttata agctacatct tgatttatcc aacctcacct tccggtaaaa
    13621 ttactttgtt acgacttatc ctataattag gagtgacggg cgatatgtac atgacttaaa
    13681 actagattca aattaataaa gtaattaaaa ttactgttaa atcctaataa tattactata
    13741 aataaataat tatataattt ataaataaaa ctaaagtaac ccaaactatc cgtaataaaa
    13801 actgcacctt gacctaaaat aatttttaga aaataaagaa aatatccttt ataaaacatt
    13861 ctattacata gagatataca aataattaaa aggtaaaaca tatcgtggtt tatcgattaa
    13921 agatcagatt cctctaaaaa gatataaatc accgccaaat tctttgagtt tcatagtaaa
    13981 taactactaa tgtcctgttt aaataagcca aaaataatag ggtatctaat cctagtttaa
    14041 taatatggtt tacaaataat tttgtagcag attatatctt taaaaacaaa ttccacctaa
    14101 attttaatat aaacaaatct aattcaacta aaataatttt ttacctaaat tattaacaca
    14161 aataaattgt ataaccgcga atgctggcac aaaattaatc tatttttata aaatatctta
    14221 tataaaattt tttacctaat aaatacttat tactgatact aacttaaaat ttatataatt
    14281 ttacatgtaa ctattcataa aagctaacaa attagctaga atcaaactaa ttcagattag
    14341 ctaaatagtg accggcccta agacgctcaa caataataat cttatataaa taattaaata
    14401 tagctgatat tttatactaa ttaatcgggg gaattaatag atttaaataa cttaaacgct
    14461 ataaataata attatattta tgttggtaga atattaaatc ggccctaaac gctcattaat
    14521 aataatatta tataaataat taaatataga tgatatttat actaatcaat cagttgaatt
    14581 aatagattta aacaacttaa gctatatgta taattattta tatttattga atatatttta
    14641 ttacataatt taattatata ataaatatat atttattatt aatttatcct tatattaata
    14701 gttaatactg aattataata aatatgtata tattattaaa taatcatata ttaattacta
    14761 aaatttttat aataatattt atatttttaa cattgattct ttattctatc tagaataatt
    14821 gatcttcctt tttttttttt ttcacaaaaa aaggaagatc cttattaggc tattataata
    14881 atatatttat ataaatatta attatttatt tatattaaaa tttatttgat tataattctt
    14941 tttattaata attatatatt atatgttaat taatatattt attatataat aattatttat
    15001 tataatataa atatattact ataatataat aattaaatat attataataa tataaatcta
    15061 tcctctatag agaggataga ttcaatatta aagtatatat atattaatta ataattattt
    15121 attatataat aaatcattta ttatataata atattttaga ttataaatat taatatttaa
    15181 taattaatta ttatataata aattattata aataaaataa ctatagtttt taacttaaat
    15241 acttgtttct tgaagcttac gctggtaact taaaattttt taaaaatttt cttttttttt
    15301 tatttaaggc caatctcgct ttttttcaat taaataataa taaaaaaata attaaa
//
