# Supplementary material for: Comparative analysis of codon usage patterns and phylogenetic implications of five mitochondrial genomes of the genus Japanagallia Ishihara, 1955 (Hemiptera, Cicadellidae, Megophthalminae)
Source: PeerJ. 2023 Sep 25;11:e16058. doi: 10.7717/peerj.16058 (PMC10538298; doi:10.7717/peerj.16058)
Supplement: Supplemental Information 1 [file peerj-11-16058-s001.zip › Japanagallia_malaisei.gb]

LOCUS       Japanagallia_malaisei       15575 bp    DNA     circular UNA 13-AUG-2023
DEFINITION  .
ACCESSION   urn.local...i-fqilclt
VERSION     urn.local...i-fqilclt
KEYWORDS    .
SOURCE      
  ORGANISM  .
FEATURES             Location/Qualifiers
     tRNA            1..63
                     /created_by="User"
                     /label="I"
     tRNA            complement(61..128)
                     /created_by="Administrator"
                     /label="Q"
     tRNA            128..195
                     /created_by="Administrator"
                     /label="M"
     gene            196..1164
                     /created_by="Administrator"
                     /label="ND2"
     tRNA            1163..1230
                     /created_by="Administrator"
                     /label="W"
     tRNA            complement(1230..1295)
                     /created_by="Administrator"
                     /label="C"
     tRNA            complement(1298..1361)
                     /created_by="Administrator"
                     /label="Y"
     gene            1363..2895
                     /created_by="Administrator"
                     /label="COX1"
     tRNA            2896..2964
                     /created_by="Administrator"
                     /label="L2"
     gene            2965..3643
                     /created_by="Administrator"
                     /label="COX2"
     source          3643
                     /created_by="Administrator"
                     /label="T"
     tRNA            3644..3716
                     /created_by="Administrator"
                     /label="K"
     tRNA            3717..3781
                     /created_by="Administrator"
                     /label="D"
     gene            3782..3934
                     /created_by="Administrator"
                     /label="ATP8"
     gene            3931..4584
                     /created_by="Administrator"
                     /label="ATP6"
     gene            4585..5364
                     /created_by="Administrator"
                     /label="COX3"
     tRNA            5356..5419
                     /created_by="Administrator"
                     /label="G"
     gene            5426..5782
                     /created_by="Administrator"
                     /label="ND3"
     tRNA            5781..5841
                     /created_by="Administrator"
                     /label="A"
     tRNA            5841..5907
                     /created_by="Administrator"
                     /label="R"
     tRNA            5906..5971
                     /created_by="Administrator"
                     /label="N"
     tRNA            5971..6036
                     /created_by="Administrator"
                     /label="S1"
     tRNA            6042..6107
                     /created_by="Administrator"
                     /label="E"
     tRNA            complement(6107..6169)
                     /created_by="Administrator"
                     /label="F"
     gene            complement(6169..7842)
                     /created_by="Administrator"
                     /label="ND5"
     tRNA            complement(7844..7912)
                     /created_by="Administrator"
                     /label="H"
     gene            complement(7912..9219)
                     /created_by="Administrator"
                     /label="ND4"
     gene            complement(9222..9497)
                     /created_by="Administrator"
                     /label="ND4L"
     tRNA            9506..9571
                     /created_by="Administrator"
                     /label="T"
     tRNA            complement(9572..9635)
                     /created_by="Administrator"
                     /label="P"
     gene            9638..10153
                     /created_by="Administrator"
                     /label="ND6"
     gene            10155..11252
                     /created_by="Administrator"
                     /label="CYTB"
     tRNA            11251..11319
                     /created_by="Administrator"
                     /label="S2"
     gene            complement(11310..12254)
                     /created_by="Administrator"
                     /label="ND1"
     tRNA            complement(12252..12322)
                     /created_by="Administrator"
                     /label="L1"
     rRNA            complement(12323..13523)
                     /created_by="Administrator"
                     /label="16S"
     tRNA            complement(13524..13591)
                     /created_by="Administrator"
                     /label="V"
     rRNA            complement(13592..14331)
                     /created_by="Administrator"
                     /label="12S"
     D-loop          14332..15575
                     /created_by="Administrator"
                     /modified_by=27173
     repeat_region   14382..14520
                     /Identical_Bases=139
                     /Mismatched_Bases=0
                     /Frequency=2
                     /Percent_Identical="100%"
                     /annotation_group="Repeat 1"
                     /All_Locations="14,382+; 14,536+"
                     /label="Repeat 1"
     repeat_region   14536..14674
                     /Identical_Bases=139
                     /Mismatched_Bases=0
                     /Frequency=2
                     /Percent_Identical="100%"
                     /annotation_group="Repeat 1"
                     /All_Locations="14,382+; 14,536+"
                     /label="Repeat 1"
ORIGIN      
        1 aataaggtgc ctgaataaag gattattttg atagaataaa tcatgtaaat attactctta
       61 ttgtaactct aagaattaaa cttttcctta aatatcaaaa atttatgtgc aacatacacc
      121 tagatacaaa aagataagct aattaagcta ctaggttcat accctaatta tagaagtaaa
      181 agcttcttct ttttaatagc taaaaatttc aatatattaa tattttttta cataatagtt
      241 ttaggaacag tagtatcttt atcagcaaat aactgactaa taatttgaac aggtttagaa
      301 atttcaatta tatctattat acctataatc tctaataaaa attttttatc atcagaagca
      361 tcagttaaat attttataat tcaaagaatt agttcatcaa taataatatt gggggtatta
      421 ttattgttaa ttaattcaaa aattgaatat caaattattc taactagatc tatgatattt
      481 aaaatagggg ttgctccatt tcacaactga attcttgaaa taattgaaag agtagaacta
      541 atagttatat ttctgctttt aactattata aaaattgcac cactaaatat acttagatac
      601 ttaatattca aaaacaacct atttatttgt atatctcttc taattggttc tatattagga
      661 ttaactcaaa catctatacg aaaaataata tgctattctt caatctttaa cctaagtttt
      721 attttagcat caatttcaat aaattcaatt tgatgattat atataataat ttattcaaca
      781 atactaatta taattttatt attgataaat aaaataaaca ttaattatat taatcaactt
      841 tcacttaatg aaaataaaat aagcctaaaa ataaacatat gattagccat attaagaatg
      901 ggaggtatac ctcctatgat aggctttata cttaaattga taatcattca aataataata
      961 ataaacaaag aattcctatt aagaattatt ataattgtat cttcaacatt agttatattt
     1021 tattacttac gtatatcatt tatctcaatc ttgtttagtg catcaacttt aaaatgaaaa
     1081 attatgaata acataaaaag atcaagctga attataatag taaatattac tataatgcca
     1141 ttaatgttaa cacttaaaac ttaagatttt aagttaaaca aactattaac cttcaaagtt
     1201 aaatttacca ataaaactta gtaaatctta agttttaggt taaatttaac catctttaaa
     1261 tttgcaatct aaaattttta ataaaatata aaacttatat taggagaata taaattcata
     1321 aataaattta cagtttatct cttttaatca gacatcccaa tgattaaatg attattttcc
     1381 actaatcata aagatattgg aactatatac tttatatttg gtatatgatc aggaatagtg
     1441 ggaataatac taagtataat tattcgaatt gaactaggtc agccaggatc atttattaga
     1501 aatgatcaag tatataatgt agttgttact tctcatgcat tcattataat tttttttata
     1561 gttataccta tcataatcgg aggttttgga aattgacttc tacctttaat aattgctgct
     1621 ccagatatag catttcctcg actaaataat ataagattct gacttttacc tccatctatt
     1681 actttactga taataagatc catagtagaa ataggtgctg gaactgggtg aacagtatat
     1741 ccaccactat cttcaaatat ttcacactca ggagcaagag tagaccttgc aattttctcc
     1801 ttacatttag caggaatctc atcaatctta ggagctatta attttattac taccgtaata
     1861 aacatgcgat ctccagggat aaaaatagac caaacaccat tatttgtatg atcagtatta
     1921 atcactgcta ttttactcct attatcatta cctgtactgg caggtgctat caccatacta
     1981 ttaacagacc gaaatcttaa cacttctttt tttgatcctt cgggtggagg tgatccaatt
     2041 ttataccaac acttattttg atttttcgga caccctgaag tatatatttt aattctacca
     2101 ggatttggtt taatttcaca cattattata caagagagag gaaaaaatga atcatttggg
     2161 tacattggaa tagtttatgc tataatatca attggtattt taggatttgt tgtatgagct
     2221 catcatatgt tcacagtagg tatagatgta gatacacgag cttatttcac ctcagctacc
     2281 ataattattg cagtaccaac tggaattaag gtatttagct gattagctac aatacatgga
     2341 gtaactttaa aaatatcaat ttcaataata tgatcagcag gattcgtatt cttatttact
     2401 atcggaggat taacaggaat tatcttatca aattcctcaa tcgatatcgt tttacatgat
     2461 acttactatg tagttgctca ctttcactac gtcctttcta taggagcagt atttgcaatc
     2521 atagcaggat ttattcactg atatccctta ttgacaggta caactataaa ctctaaatga
     2581 ttaaaaattc aattctcaac attgtttata ggagtaaata taacattctt cccacaacac
     2641 ttcttaggat taagaggtat accacgacgt tactctgatt acccagatac atacacaact
     2701 tgaaatactt tatcctcaat tggaagatta atttcaataa ttagagtctt tatattaatt
     2761 ttcataattt gagaaagttt aatctctaaa cgaatcccca tctttaaaac ttacaattat
     2821 tcttcaattg aatgaataca gtctaaccct cctaatgaac actcatataa tgaactacct
     2881 attataagaa actaatctaa tatggcagaa atcactatgc agtgaattta agattcattc
     2941 atgaataatt atattttatt agaaattaat tcatgaatta atttaagatt tcaagatcca
     3001 actagaccta taatagaaca actaattata tttcatgatc atacaataat aattattata
     3061 gtaattacaa ttaccgttgg ttatattata attacactaa catttaataa attcaataac
     3121 cgattccttc tagaaagaca attaattgaa ttaatttgaa ctttaactcc agcattaata
     3181 ctaattttta ttgccatacc ttcattacga attttatata taattgaaga aacaaaaact
     3241 cctatggtat ctgttaaagc ggttggtcat caatgatatt gatcttatga atactcagat
     3301 tttaaatcta ttgaatttga ctcatacata aaaccttctt cacaaataga aaaccatgaa
     3361 ttccgattat tagacacaga taaccgaata gtaataccat tcaatactca aattcgaatt
     3421 ttaattacat caactgacgt aattcattca tgaacaattc catcattagg aatcaaaatt
     3481 gatgcctcac ctggacgaat caaccaaggg aatattttaa tttcacgccc aggattattc
     3541 tttggacaat gctcagagat ctgtggatca aatcatagat ttataccaat tgttatagaa
     3601 tcaattaatt tcaaatcttt cttaaactga attaaaagaa actcattaga ttacttaaat
     3661 gcaagtgttg gtctcttaaa ccaaattata gtagaaaaag cgaatacttc taatgggagg
     3721 gtttagttta aaaaaacatt aattcgtcaa attaaaatta tttctaataa aataactctt
     3781 tataccacaa atagcaccta tatgatgact tactctaaga gtactattta acattaacat
     3841 aataattact atttcaacaa tttactttaa taaaaatatt ttaataaaaa attacttaac
     3901 ttttaaaaaa aaaaacttaa attgaaaatg ataacaaact tattctctac atttgaccct
     3961 tgcactggaa ctatatcatt aaattgaatt agagtattaa taataatagt tattatacct
     4021 ttaaaattct gaaacttacc taacaaacaa acattaattt ttaacaaaat aattaaaatt
     4081 ttaaataaag aaattataat acttataaag tataagggta caagaattat actaatcaga
     4141 atcttcttat taattttaat taataacata ataggactaa taccttatat tttcacctct
     4201 tcgtctcatt tagtatattc actaacctta gctttacctt tatgatcagg tataatactt
     4261 tatgggtgaa ttaacaaaac aaacaatata ttcacccaca tagtaccaac aggtacacca
     4321 agcatcttaa taccttttat agtattaatt gaaacaatta gaaatttaat tcgtcccgga
     4381 tcacttgctg ttcgattaac agctaatata attgctgggc acttacttat atctctttta
     4441 ggaaacaact gcacaagaaa tcctaccctt ttattaacat taatagctat ctttattatt
     4501 cttatattat ttgaaatagc tgtagcaata attcaagcat atgtattcat aacattaaga
     4561 actttatatt ctagagaaat ttaaatgaaa aatcacccat tccatttagt agacaacagt
     4621 ccatgaccta tttcaggatc attaggactt ataacaacaa cttcaggaat aattatatga
     4681 ttccacaaaa taaattatat actaatatta attggcatta taattattct tcttactata
     4741 attcaatggt gacgagatgt tactcgagaa tcaacttttc aaggaataca tactaataaa
     4801 gtttcaataa gaataaaaat tggaataatt atatttatta catctgaaat cctgtttttc
     4861 tcatcatttt tctgaacatt tatacacaga agattatctc caaatgtaga aattggaata
     4921 acatgaccac cctcaggaat taaaattttt aatccaataa atattccaat attaaatact
     4981 ataatcttac tttcatctgg aatatctata acctgagcac ataacgcaat catcaacaaa
     5041 aatttatccc agctaataca aagaatatat attaccattg gattaggatt atacttctcc
     5101 tcacttcaat tctatgaata ttatgaatca ccattttcta tagcagattc aatttatgga
     5161 tcagcattct ttataagaac tggtttccac ggaattcacg taattattgg tactatattt
     5221 attatagtat caacattacg tattaataaa cttcatatat caaataaaca tcatattgga
     5281 tttgaagcat cagcttgata ttgacatttt gtagatgttg tatgactatt tctatacctt
     5341 ctaatctact gatgaggaag ataaatttac ttaatataaa tagtataatt agcttccaac
     5401 taaaaagttc ataaacttga agtgaataat taatatttca ttaatttaca tatttataat
     5461 ttcttcagtt acagttagac ttacactatt tatcataata actagaaaaa aaataattat
     5521 cgacaaacaa aaagcaagac catttgaatg tggatttaat cctatatcaa ataaacgttt
     5581 accattttct atccattttt tcttaattgc agttttattt ttaatctttg atattgaaat
     5641 tattattatt ataccaataa tcttttcatt aaaatttgtc atattaaaag tatgaataat
     5701 atcttcgtac ttaattatta taacactctt agcaggtcta tataatgaat gattccaagg
     5761 aatactaaaa tgaaccaact aggattgtag ttaaaaataa catttaattt gcaattaaaa
     5821 agtactatga agttaatctt taacatagaa gtaaaatatt acatttagtt tcgacctaaa
     5881 attaaagata taatttcttc atgttttaat tgaagccaaa aagtgaggca ttttattgtt
     5941 aataaaaata atgaactaag ttccaattaa aaggagaaaa gaataaaaat agcttctaac
     6001 taatttttaa agcggttaaa ttccgtttac tccttaacta tattcatata gtttaattat
     6061 aaaacatttt attttcaata aaaaaaaagt ttataaactt atgaattact acaagaattt
     6121 tatcacctta atatcttcaa tattatactc tttattaagc tattgcaatt aaaaaattaa
     6181 aataaatcat aagaaataag taaataatga aaccccaaaa gaaaaaaata aatagttctg
     6241 aatataatta gaaaaataaa ttaaaaagta agaaatacca taaccactat aatattcccc
     6301 tcaataagaa atagaatcaa aaaaccaaga actcctataa aatacattat aaacataaaa
     6361 taaatgacta ttcataaacc acataaatct attaaaataa taataattta aattaaataa
     6421 atagttaaaa ttaaagacct caaaaccaaa aaacccccct aataaaacaa atataaaact
     6481 caaaatttta atataaaatg gaagaaaaaa aaacattata tcacaattta ttatccaaat
     6541 aaaaaaacaa ccaaaagaaa tagaaaaaat tgaaagtaaa gaaatcctta actttatata
     6601 atctaaattt tcctgaaaac atattaacct aataaacttt acattataaa atattctata
     6661 ataaaataat cgaaaagaat agcaacaagt taaacccaat cttaaataaa ttaaaccata
     6721 tataagaaaa tttaaaccat taaaaataga tatctcaaca aaaaaatcct tagagtaaaa
     6781 accagataaa aaaggaatac cacataaagc tattcttgaa atattaaaac atactgaagt
     6841 aacaggtata aataaacata aagaacctat tatacgaata tcttgattat catatatata
     6901 ataaatgtaa ataccagcac ataaaaacaa tatggactta aacattgcat gagttaacaa
     6961 atgaaaataa cctaaatcaa gtaaacctaa atacaatgaa gttattatta aacctaattg
     7021 acttaaagta gataaagcaa taattttttt taaatcatat tcataatttg cacaaaaaga
     7081 agaaaaaatt aacgtaaata tacttaaata taaaagaaaa tttcttgaaa taaataaatt
     7141 tctaaaaaat cggaataaaa gataaattcc agcagtgact aaggtagatg aatgaacaag
     7201 agctgaaact ggggttgggg cagctattgc agctggaagt caacaagaaa aaggaatctg
     7261 tgctctctta gtgaaacatg aaaaagacaa caaaataaat aaattataaa ttatatatcc
     7321 attataaaaa ataaaatgcc aacctccata actaaatatt caacttaacg aaattaaaag
     7381 accaatatcc cctatacgat tagttatgca agtaatcaac ccagacaaat accttgatat
     7441 tgaactatag taaattacta aacaataaga gaccaaccct aatccatctc agcctactag
     7501 aattcttaac aaattaggac taataattat aagaaccatt cttataataa aaatcactac
     7561 taaatataaa aatcgtatag aagaatacct tctataacct atatactgac atctatataa
     7621 aataactata gaagaaataa ataatacaac tgaacaaaac actaaactaa cccagtcaaa
     7681 aaacaaaaca taaaaaacat taactgaatt taaagaaaac aacttaattt ctaaaaaaag
     7741 gtaaaagtcc aaacaaaaaa aataaatacc aaaatacatc attaaaatag aaaagataaa
     7801 aaaaatgtaa aaataaataa cataataatt aatattaaac ataaacctaa ggctataatt
     7861 aactcagcat ctaagactcc acaaatcttt attttaatta aaatacttaa attaaaaaaa
     7921 taaatcaata attataatta tataaataat aggaactaaa tgtaaaaagc ataaaaaata
     7981 ttcccgaaaa gttacaaaag aaaaacaata agaattatga aaaataccat gatttgaata
     8041 actaaataaa taaaaactaa aaaaagctct aataaaagag attatagcaa aataaaatct
     8101 agacctatcc caaaacatta ttattctaac aataatataa acctctctta aaaaattcaa
     8161 tctgggagga caccttatat taaaagaaca aaagataaat caaaaaaaag aaatacttgg
     8221 cataaaagta attaacccct tatttaaata aaaacttcga ctaataaaac gttcataact
     8281 aatattagat aaacaaaaca aagcagaaga acagagacca tgaccgacta ttattaaata
     8341 agagcctaca agaccagttt tagttattgt taatatacct attaaagata aacctatatg
     8401 agctactgaa gagtaagcaa ttaaacactt aatgtcacct tgaataaaac aaataaatct
     8461 tactaacaaa gaaccaaata aagacaaaga ataccacata aaagaatact tattaaaaat
     8521 attttcgtat ataaatataa accgaataat accataacca ccaatcttta ataaaatacc
     8581 ggctaaaacc atagaaccaa aaataggaga atatacatgt gcttttggaa gccaaaaatg
     8641 gaatataaac agaggcaact ttaccataaa agcaaataca gaaactaaat gaataaaaaa
     8701 tctaatatta aacccataaa aataatcaaa aaataacctc ccatacttaa aaaaaacata
     8761 aattaaaaat aaaaaaagag gtagagaagc aaataaagta taaaaaaaaa gatataaccc
     8821 tgaaataaga cgatcaggtt gatatcctca acctataata ataacaaata gaggaactaa
     8881 gctaaactca aaaaatacat atattaataa ataattcaaa aaacaaaaaa cgaaatataa
     8941 aaaaaaagac aaacaataat ttacaaaaat caaataacaa aaacttaagt ttaaagaaaa
     9001 acttatacaa cataaataca ttaagcaagt aatataaaaa gttaataaaa ttaatcaata
     9061 agaaatacaa tctaaaccaa aaaaatacct taaattacaa aaaaaaaaat cataatttat
     9121 taaaaatata aacaccaaaa ttataaaaaa cctatattga ataacaacca aacaatttat
     9181 aaaaattaaa gggatcataa aaactaaata aaaaacaatt cctatcataa tattaaagaa
     9241 tttaaataat catttccatg actacgaatt attgaaacta aaacagaaag tcctaaagca
     9301 ccttcacata caaaaaaagt tataagtaaa acatacaaat aaaatgaata atcatatatt
     9361 agacaataaa taaaaattaa aaaaagaaga taaagaacaa taaattctaa acttattaaa
     9421 cataataaaa tatgcttacg gataaaaatg aaacaaaata aacctataat tattaaataa
     9481 ataaaaacta aactcattag taactatact agtaatttaa tttaaaatat tagttttgta
     9541 aactactctt agatatagta tctctagtgt atcatcaaga ccataatatg atatcttaaa
     9601 tctccaaaac ttatattttt ataaactact tgatgaaata aaattaacta ttatcaaaat
     9661 tataataatt acatcaacat taacattaat tattaaaact cctatatcca taggaatctc
     9721 actattaata caaactataa taataatctt gattataaac aaaataatta catcatcatg
     9781 atttattata attacattct taataataat tggaggatta ttaattctat tcacgtacat
     9841 aagaagaatt gcatcaaacg aaaaatttaa acttaattta aaatcattaa ttcttataat
     9901 tattattatt attatatatg acgaaataat gattgaacaa caaatttttg aaactcagga
     9961 attaacagaa aaaaccctag aaaaaatttc cctaagaaaa atatatagaa aaacaataat
    10021 aataactata atgatggtac tttacttact attaaccata attgtaattg caaaaattgt
    10081 taaacatcat gaagggcccc tacgatctaa aacttatgaa caaatcattt cggaaaacaa
    10141 accaattaat taaaatcatt aataattcat taattgactt acctgcacca gttaacttat
    10201 ctgcatgatg aaactttggt tccatactag gattatgttt aataattcaa ctcatttcag
    10261 gaatcattct atctatacat tacacttcaa atattgaaat agctttcaat agaatcagac
    10321 atatttcacg aaacgtaaac tatggatgat taatacgaac tatacattct aatggagcct
    10381 cattattctt catatgtcta tatgtacata caggacgagg aatctattat ggatcataca
    10441 aaataaaaaa aacttgaatt ataggattaa ttttgttatt aacaactata gcaacagcat
    10501 tcttaggtta cgttctacca tgaggtcaaa tatctttttg aggagctaca gttattacta
    10561 atttattatc agcaatccct tacataggag atactttagt aaaatgaatc tgaggtggtt
    10621 ttgctgtaga taatgcaacc ttatcacgat tttttaggtt acatttcata ttaccattcc
    10681 taatttcagc tatagcaatt attcatttaa tattcctaca cgaaactgga tctaacaatc
    10741 caattggaat taactcaaat attgacaaaa ttccattcca cccatacttt tctattaaag
    10801 atattatagg ctttatagta ataattacta tattagtatc tattaactta atagaacctt
    10861 acataatagc cgacccagac aactttactc cagctaaccc tataatcact ccaattcaca
    10921 ttcaacctga atgatatttt ctatttgcat atgcaattct acgatcagta cctaacaagc
    10981 taggtggagt tatagcacta tttatatcaa tcttaatttt aattattctt ccattttcca
    11041 taaaaataaa atttaaagga attgaattct acccaataag acaaattaac ttttgaatat
    11101 acatttctac agtaatttta ttaacatgaa tcggagctcg gccagtagaa atgccatata
    11161 ttaatacagg acttacctta acattaatat atttcttata ttttattacc gatcctatat
    11221 tgaccaaagc atgagacaaa ataactaaat agtcatttag cttataatat taaagcatat
    11281 attttgaaaa tataataaag acataaaatt taatgacttc acaaaaaaaa atgataaaaa
    11341 actaagacct ttaaaaaaca aaaaaaaaat acataattta aactaatagg caaataacac
    11401 tttcaagata aatatataag cttatcataa cgataccgtg gaaaagatgc acgaactcaa
    11461 ataaaaaaat aacatataaa aaccaactta aaaaaaaaaa aaatagaaat ataatcacca
    11521 cccataaaaa gtattacagt aatcaaacaa ataaaaataa ttcttgaata ctctgaaata
    11581 aacaaataag caaatccacc tgaaccatac tcgacattaa accctgatac taattctctt
    11641 tcaccctcag aaaaatcaaa aggagaacga ttagtttcag ctatacaaca agaaagtcaa
    11701 caaaaaaata taggtaaaga aataaaacta aatcataaat aaaattgata taaacataaa
    11761 tcataaaaag tatatctatc aactattaaa aaataacaaa gtaagattag agataaagta
    11821 acctcataag aaatagactg agagattcta cgaacacaac ctaaaattga ataaattcta
    11881 tttgaacatc agccacaaat tattaaagaa tatacactta aactagagca acttaaaaaa
    11941 aacaacaaac caaacctaaa ctcaatacaa tttacataaa atggaaacaa aacccaaata
    12001 aataaagatt gaattaaact aaataaagga caaaaataat aaattaaaat attagaattt
    12061 aaaggtcatg aagactcctt taaaaataac ttaatcccat ctctgaatgg ctgaaagaaa
    12121 ccatagaaac caactttatt aggacctaac cgtaactgac aatatcttaa aaccttacgc
    12181 tccaataaag taaaaaatcc aacagataat aatactataa ccattaagac taaaaaaatt
    12241 aaaataaaaa ttattgaata taatcctaac tatatattta aattctaaat ttaatgcata
    12301 aaaatatttc tgccaaatca actcaataaa aaacaattaa tagaattgca ttaaatggtc
    12361 ctttcgtact aatttaatat aaaaatttta agatagaaac caacctggct tacaccggtc
    12421 tgaactcaaa tcatgtaaga atttaaaagt cgaacagact tagaaaatta aaaactaccc
    12481 caaaatctaa tcttaattca acatcgaggt cgcaaacttc aatataaata agaactcccc
    12541 attgaaatta cgctgttatc cctaaggtag ctatttctta taatcaaata aaatcgaatc
    12601 ataattatca taaattaatg aataaaaaaa ataaagttaa aatttattat ccgccccaga
    12661 aaaaataata aaactattta aacaaataaa attaaacaaa aaattatttc tatataaaat
    12721 taaaattaaa cctctatagg gtcttatcgt ccctaaaaaa caattaagct ttttaaccta
    12781 aaaataaaat tttaattata aaaaaaataa aacaagtatt tcatatattc attcattcca
    12841 gttcacaatt aatgaactaa ttattatgct acctttgtac agtcaatata ctgcagctat
    12901 ttaaaataaa tcattgagca gaacctactt ttaaaaatta tcctaaaaga aatgtttttg
    12961 ttaaacagtt gaatactaat atttgtcgaa ttcataataa attattttaa aattatacta
    13021 attaaatcaa tattaatcta ataaattaat tcaataaaaa agcttaataa aaaaataaat
    13081 aataaaaaat aataaacaaa aattttcaat ttaatacaaa ctttaattta aaatactaaa
    13141 aatataaaaa aatttaaaaa caaaaatttt aatagaaaat agagattatc ccccatatat
    13201 ttaagatttt taataaaatc tataattaaa ttaaatctta agcaaccaga tataataaaa
    13261 aacgaataac ctttaactac cataaaaaaa ttcttaaagt ttataaaaca actaataaaa
    13321 attcctaata aatcatttta tttcgggaaa aaaaaaataa atttaatatt taaaattacc
    13381 ctgatacaaa aggtactaaa aattattcct caataatttt aataaaactt atcagttaaa
    13441 acttataaaa taatttcttt taaaatacta atataaatta aattaaaaaa aaaaaaaaaa
    13501 aaaaaaaaaa aaaattctat aattcaatac gaattattgg aaataatttt cttattaatg
    13561 taagtaataa gcttttataa gctacgtctt gcttatctaa cctcaccttc cggtaaaatt
    13621 actttgttac gacttatcct accattagga gtgacgggcg atatgtacat gaattaaaac
    13681 tttattcaaa ttaattaagt aattaaaatt actattaaat ccttaataat attattataa
    13741 ataaacaata actaatttaa aaataaaact aaagtaaccc aaactatcct tcataaaaac
    13801 tgcaccttga cctaaaataa tttaaataaa taaaagaaaa ttatccttta ataaaacatt
    13861 ctattacata gagatataca aataaataag aggtaaaaca tatcgtggtt tatcgattaa
    13921 agttcagatt cctctaaaaa ggtataattc accgccaaat tctttgagtt tcatagtaaa
    13981 taactactat tgtcctgtaa atataagcca aaaataatag ggtatctaat cctagtttaa
    14041 tgctatggtt taaaaaaaat tttaaaaagt tgtttttttt taaataaatt ccacctaaat
    14101 ttaaatttta taataaccta aactattaaa atttatttta aacctaaatt attaacataa
    14161 ataaattgta taaccgcgaa tgctggcaca acattaatct attttaataa aatatcttaa
    14221 ataaaacttt ttacttaata aatccttatt actgatttaa ctttataatt tatataatta
    14281 tacatataac tcttcatata agctaataaa atagctagaa tcaaactaat tgatatttat
    14341 tcaaaggtaa ttggccctaa gacggtcaca actaataatt ttatataaat agttaaatac
    14401 agctgatatt ttatactaat taattggggg aattaataga tatcaatttt aaatctctaa
    14461 attactgtaa aataacatta ttatttaaat aaataatgag gtaattggcc ctaagacggt
    14521 cacaactaat aattctatat aaatagttaa atacagctga tattttatac taattaattg
    14581 ggggaattaa tagatatcaa ttttaaatct ctaaattact gtaaaataac attattattt
    14641 aaataaataa tgaggtaatt ggccctaaga cggttataat taataatttt atataaatag
    14701 ttaaataaac ttatatttta tactaattaa tcggaggaat taatagatat agggttatta
    14761 aatactataa aatatattat taataaatat taattttcat taatattaat ttatataata
    14821 tatatatata tatatatatt actaagaaat caaactctta atcactaaaa taaaatatta
    14881 aataaagtga acaatattat aaataagctt tccctatgga ataattgatc ttcctttttt
    14941 ttttttggct acaaaaaaag gaagatcctt atttggctat tataataata tatttatata
    15001 aatattaatt atttgtttaa tttaaaattt atttaaactt aattattttg tataataatt
    15061 atatactatt tataaaaata aattttatta taatgtaatt atttattata atataaatat
    15121 attattatag tataataatt aaatatttta taataatata aatctatcct cttagataaa
    15181 gaggatagat tcaatattaa aatatatata tattaattaa taattattta ttatataata
    15241 aattatttaa aatataatag tatattatat aatatatatt aatatataat aaatatttat
    15301 tataatataa caatctatag tttatattaa gaataaaaat tgaccctata aaatttaaaa
    15361 tttataaaaa taaatagaat ataggttagt attgtgtata ctaagatagc aataaccact
    15421 aaaagtaaaa taaaactaat taaaatttat tatttaataa aatctcttaa atttctgctg
    15481 gtaaattaaa attcttaaaa aaaatttttc ttttttaagc aaaggccaaa ctcgcttttt
    15541 ttcaagtaaa tattagtaat aaaaaatata attta
//
