# Supplementary material for: Comparative analysis of codon usage patterns and phylogenetic implications of five mitochondrial genomes of the genus Japanagallia Ishihara, 1955 (Hemiptera, Cicadellidae, Megophthalminae)
Source: PeerJ. 2023 Sep 25;11:e16058. doi: 10.7717/peerj.16058 (PMC10538298; doi:10.7717/peerj.16058)
Supplement: Supplemental Information 1 [file peerj-11-16058-s001.zip › Japanagallia_multispina.gb]

LOCUS       Japanagallia_multispina       15533 bp    DNA     circular UNA 13-AUG-2023
DEFINITION  .
ACCESSION   urn.local...g-fqilclt
VERSION     urn.local...g-fqilclt
KEYWORDS    .
SOURCE      
  ORGANISM  .
FEATURES             Location/Qualifiers
     tRNA            1..64
                     /created_by="User"
                     /label="I"
     tRNA            complement(62..129)
                     /created_by="Administrator"
                     /label="Q"
     tRNA            130..197
                     /created_by="Administrator"
                     /label="M"
     gene            198..1166
                     /created_by="Administrator"
                     /label="ND2"
     tRNA            1165..1229
                     /created_by="Administrator"
                     /label="W"
     tRNA            complement(1229..1294)
                     /created_by="Administrator"
                     /label="C"
     tRNA            complement(1297..1359)
                     /created_by="Administrator"
                     /label="Y"
     gene            1361..2893
                     /created_by="Administrator"
                     /label="COX1"
     tRNA            2894..2963
                     /created_by="Administrator"
                     /label="L2"
     gene            2964..3642
                     /created_by="Administrator"
                     /label="COX2"
     source          3642
                     /created_by="Administrator"
                     /label="T"
     tRNA            3643..3715
                     /created_by="Administrator"
                     /label="K"
     tRNA            3716..3779
                     /created_by="Administrator"
                     /label="D"
     gene            3780..3932
                     /created_by="Administrator"
                     /label="ATP8"
     gene            3929..4582
                     /created_by="Administrator"
                     /modified_by="Administrator"
                     /label="ATP6"
     gene            4583..5362
                     /created_by="Administrator"
                     /modified_by="Administrator"
                     /label="COX3"
     tRNA            5363..5426
                     /created_by="Administrator"
                     /label="G"
     gene            5427..5780
                     /created_by="Administrator"
                     /label="ND3"
     tRNA            5779..5843
                     /created_by="Administrator"
                     /label="A"
     tRNA            5843..5907
                     /created_by="Administrator"
                     /label="R"
     tRNA            5906..5975
                     /created_by="Administrator"
                     /label="N"
     tRNA            5975..6040
                     /created_by="Administrator"
                     /label="S1"
     tRNA            6047..6109
                     /created_by="Administrator"
                     /label="E"
     tRNA            complement(6110..6175)
                     /created_by="Administrator"
                     /label="F"
     gene            complement(6175..7848)
                     /created_by="Administrator"
                     /label="ND5"
     tRNA            complement(7853..7915)
                     /created_by="Administrator"
                     /label="H"
     gene            complement(7917..9224)
                     /created_by="Administrator"
                     /label="ND4"
     gene            complement(9227..9514)
                     /created_by="Administrator"
                     /label="ND4L"
     tRNA            9511..9575
                     /created_by="Administrator"
                     /label="T"
     tRNA            complement(9576..9638)
                     /created_by="Administrator"
                     /label="P"
     gene            9641..10126
                     /created_by="Administrator"
                     /label="ND6"
     gene            10119..11255
                     /created_by="Administrator"
                     /label="CYTB"
     tRNA            11254..11323
                     /created_by="Administrator"
                     /modified_by="Administrator"
                     /label="S2"
     gene            complement(11312..12253)
                     /created_by="Administrator"
                     /label="ND1"
     tRNA            complement(12254..12323)
                     /created_by="Administrator"
                     /label="L1"
     rRNA            complement(12324..13523)
                     /created_by="Administrator"
                     /label="16S"
     tRNA            complement(13524..13590)
                     /created_by="Administrator"
                     /label="V"
     rRNA            complement(13591..14329)
                     /created_by="Administrator"
                     /label="12S"
     D-loop          14330..15533
                     /created_by="Administrator"
                     /modified_by=27173
     repeat_region   14345..14452
                     /Identical_Bases=108
                     /Mismatched_Bases=0
                     /Frequency=2
                     /Percent_Identical="100%"
                     /annotation_group="Repeat 1"
                     /All_Locations="14,345+; 14,546+"
                     /label="Repeat 1"
     repeat_region   14476..14544
                     /Identical_Bases=69
                     /Mismatched_Bases=0
                     /Frequency=2
                     /Percent_Identical="100%"
                     /annotation_group="Repeat 2"
                     /All_Locations="14,476+; 14,678+"
                     /label="Repeat 2"
     repeat_region   14546..14653
                     /Identical_Bases=108
                     /Mismatched_Bases=0
                     /Frequency=2
                     /Percent_Identical="100%"
                     /annotation_group="Repeat 1"
                     /All_Locations="14,345+; 14,546+"
                     /label="Repeat 1"
     repeat_region   14678..14746
                     /Identical_Bases=69
                     /Mismatched_Bases=0
                     /Frequency=2
                     /Percent_Identical="100%"
                     /annotation_group="Repeat 2"
                     /All_Locations="14,476+; 14,678+"
                     /label="Repeat 2"
ORIGIN      
        1 aataagatgc ctgaataaag ggttattttg atagaataaa ttatgtatat gattactctt
       61 attgtaattt taagaattaa acttaacttt aaatatcaaa aatttatgtg caacatacac
      121 ctaattacaa aaaagataag ctaaataagc tattaggttc ataccctaac tatagaagta
      181 aaagcttctt ctttttaata gttaaaaatt tcaatataat aatatttttg tacataacaa
      241 ttataggtac agttttatct ttatcagcaa ataattgatt aataatttga acagggttag
      301 aaatttctat attatcaatt atacctataa tttcaaataa taatttttta tcttcagaag
      361 catcagttaa atattttatt attcaaagaa ttagttcatc aataataata ttgggggtat
      421 tattattatt aactaattca aaaattgagt atcaaataat tttaactaga tctatgatat
      481 taaaaatagg aattgcccca tttcataatt ggattttaga aataatcgag agagtagatt
      541 taataaccat atttttaatt ctcaccttaa taaaaattgc accattaaat ataattagat
      601 acttaatatt caaaaacaat ttatttatta tactatctct tctagttggg tcaatatttg
      661 ggttaaatca aacttcattg cgtaaaatat tatgttattc atcaatcttt aatataagtt
      721 tcatcctagc atcaattcaa acaaattcaa tttgactatt ttatataatt atatactcaa
      781 tgatactaat tataattcta gtccttttaa aaaaaatgaa aattaattat cttaatcaat
      841 tatctttaaa tgaaagaaaa ataagactaa aaataaacgt ttgactagct atattgagta
      901 tagggggtat acctcctata atcgggttta tattaaaaat aataattatt caaataataa
      961 taacaaataa ggaattctta ataagaataa tcataattat aacttcaaca ttagtaatat
     1021 tctattactt acgaatatca tttatttcta ttatattttc ctcgtcaaca ataaaatgga
     1081 aaatatttaa tactataaaa agatcaaatt gaattatagt aactaatatt actataatac
     1141 ctctaatttt aacacttaaa acttaagatt ttaagttaaa aaaactatta accttcaaag
     1201 ttaaacttac ttttaaatag taaatcttaa gttttaggtt aaaccaaccc tctttaaatt
     1261 tgcaatttaa tattttatta taaaatataa aacctatatt aggagaattt ttattcataa
     1321 ataaatttac aatttatctc ttttatcaga catcctaatg attaaatgat tattttccac
     1381 taatcataaa gacattggaa ctatatactt tatatttggt atatgatcgg ggatagtagg
     1441 aataatatta agaataatta ttcgaattga gttaggacaa ccaggatcat tcattaacaa
     1501 cgatcaagta tataatgtaa ttgttacgtc acatgcattt attataattt tcttcatagt
     1561 tatacctatt ataattgggg ggtttggaaa ttgactatta cctttaataa ttgctgcacc
     1621 agatatagca ttccctcgtc ttaataatat gagattctgg cttttacccc cctctattac
     1681 cttattaata ataaggtcaa tagtagaaat aggtgcaggt actggatgga cagtataccc
     1741 tccactttca tccaatattt ctcattcagg agcaagtgta gaccttgcaa ttttctcact
     1801 gcacttagca ggaatttcat caatcctagg agcaattaat tttattacaa cagtaataaa
     1861 catacgatcc ccagggataa aaatagatca aacaccatta tttgtatgat ctgtactaat
     1921 cacagctatt cttttattat tatctttacc agtattagcg ggggctatta ctatattatt
     1981 aacagatcga aactttaata cttctttttt tgacccatca ggaggtggtg atccaatctt
     2041 ataccaacac ttattttgat ttttcggcca tcctgaagtt tatattttaa ttctaccagg
     2101 attcggatta atttctcata tcattatgca agaaagaggt aaaaatgaat cattcggata
     2161 cattggtata atttatgcta taatatcaat tggaatttta ggatttgtag tatgggctca
     2221 tcatatattt acagtaggaa tggatgtaga tacacgagct tattttacat cagctactat
     2281 aattattgct gtacccactg gtattaaagt atttagttgg ttagcaacaa tacatggggt
     2341 atctattaaa atatcaattt caataatatg atctactggg tttgtattcc tgtttactat
     2401 cgggggatta acaggaatta ttttatcaaa ttcttcaatt gatattgtcc tccatgatac
     2461 atattatgta gtagctcact ttcattacgt tttatctata ggtgcagtat ttgcaattat
     2521 agcaggattc attcattggt atcctttatt aagaggaact actataaact ctaaatgatt
     2581 aaaaattcaa ttttcaacat tattcattgg agttaattta acttttttcc ctcaacactt
     2641 cttaggatta agagggatac ctcgacgata ttcagattac cctgatacat actgtacttg
     2701 aaacaccctt tcctcaattg gtagattaat ttcaataatc agaatcttaa tattaatttt
     2761 tataatctga gaaagattaa tcgctaaacg aattccaatt tttaagattt ataattattc
     2821 atctattgag tgaatacaaa caaccccacc aaacgaacat tcttacaatg aattgcctat
     2881 tataacttat taatctaata tggcagaaat cacttatgca gtgaatttaa gattcattta
     2941 taaataacta tattttatta gaaatcaaat catgaatata tataatattt caagacccat
     3001 ccagacctat aatagaacaa ataattatat ttcatgatca tgcaataata atcattataa
     3061 taattacaat cactgtagga tacattatat taacattaat agtaacaaaa ttaaataacc
     3121 gattattatt agaaagtcaa ataattgaat taatctgaac actaactcca gcattaatat
     3181 taatcttcat tgctataccg tcactccgta ttttatatat aattgaagaa acaaaaactc
     3241 ctataatttc tgtaaaagca attggacatc aatgatactg atcatacgaa tattcagatt
     3301 ttaaatctat tgaatttgat tcatatataa aacctacatc acaattagaa aataatgaat
     3361 ttcgattatt agacacagat aatcgtatag taataccatt taatacacaa attcgtattc
     3421 ttattacatc aatagatgta atccactcct gaactattcc atccttagga attaaaattg
     3481 atgcatcacc aggacgaatt aatcaaggaa atatcttaat ttctcgtcct ggtgtctttt
     3541 ttggtcaatg ctcagaaatt tgtgggtcaa accacagatt catacctatc gttatagaat
     3601 caattaactt taaatcattt ttaaattgaa ttaaaaataa ctcattagat tacttaaatg
     3661 caagtgttgg tctcttaaac caaattatag taaagtaagc gaatacttct aatgggagag
     3721 tttagtttaa taaaacatta attcgtcaaa ttaaagttat ttcaatgaaa taactcttta
     3781 tacctcaaat agcacctata tgatgattat cattaagaat aatatttaat ataactataa
     3841 taattactat ttcaacaatt tattttaaca aaaatactct tttaaaaaaa tacataaaac
     3901 cctccaaaac taatataaat tgaaaatgat aactaattta ttttcaacat ttgacccatg
     3961 cacagggttt ttctcattaa actgaataag aacaataata attataacta ttttgccact
     4021 aaaattctga agaacaccaa ataaacaagc tatattattt aatataataa taaacacttt
     4081 aaataaagaa attaaaatat taataaaata taaaggaact agattaatct taatcagaat
     4141 tttcctaata attttaatta acaacttaat aggtcttgta ccttacattt ttacatcttc
     4201 ttcgcaccta acttactcac taactctagc aataccaatt tgattaggaa taatattgta
     4261 tgggtgaata aacaaaacaa ataaaatatt tactcactta gtaccaacag gtactccaag
     4321 aatattaatg ccatttatgg taataattga aacaattagt aatctaattc gtcctggatc
     4381 cttagctgta cgacttacag ctaatataat tgctgggcat ttattaatat cactattagg
     4441 aaataattgt tcaaaaaatc taatccttat attaatattt ataatagtat tcatcttatt
     4501 aataatattc gaaatagccg tagctataat tcaagcttac gtattcataa cactaagaac
     4561 tttatactct agagaaattt aaatgaaaaa tcatcctttc catttagtag ataatagtcc
     4621 ctgacctatt tcaggttcat taggactgat aacaacaacc tcaggaataa ttatatgatt
     4681 ccataaaaca aactttaacc ttataatagt tgggatctta attattatat taactataat
     4741 tcaatgatga cgagacgtta cccgagaatc gacattccaa ggaatacaca ctaataaagt
     4801 gtccttaaga ataaaaattg gaataattat atttattaca tctgaaatct tgtttttttc
     4861 ctcttttttt tgaacattta tacatagaag attatcacct aatatagaaa ttggtataat
     4921 atggccacct gcaggaatta aggtgttcaa tccaataaat attcctatat taaatacaat
     4981 aattctactt tcttcaggta tatcaataac ttgagcccat aattctatta ttaataaaaa
     5041 ttactctcaa ttaatacaaa ggataataat cacaattatt ctaggattat acttctcttt
     5101 acttcaattc tatgaatatt ttgaatcacc attttctata tcagattcaa tttatgggtc
     5161 aacatttttc ataaggacgg gatttcatgg aattcacgta attattggga caatatttat
     5221 tatcgtatca acattacgaa ttaaaagatt acatatatca aatgaacacc atattggatt
     5281 tgaagcatca gcttgatatt gacattttgt agacgtagta tgactatttc tttatttact
     5341 agtttattga tgaggtagat aaatttactt aatataatta gtataattag cttccaacta
     5401 aaaagttcaa aattctgaag taagtaatta acatagcttt aatttatata ctaataatca
     5461 ctttagtaac aatcatactt acattattaa ttataataat tagaaaaaaa ataattatag
     5521 ataaacaaaa agcaagtcca tttgaatgtg gatttaatcc tatatcaaac aaacgattgc
     5581 cattttcaat tcatttcttc ctaattgcag tgttattctt aatttttgat attgaaatta
     5641 ttattattat accaataatt ttctcattaa aatatacaat attaaatata tgaatttcat
     5701 catcatatat aatcattata acattattaa taggattata taatgaatga tcacaaggaa
     5761 tacttaaatg aacaaaatag ggttgtagtt aaaaataaca gttaatttgc aattaaaaag
     5821 tgcttaaata taagcctatc tttaacatag aagtaataaa ttacatttag tttcgaccta
     5881 aaattaaaga ataaatcttc atgttttaat tgaagccaaa atcttaaaga ggcattttat
     5941 tgttaataaa aataatgaac caagttccaa ttaaaagggg aaaagaataa aaatagcttc
     6001 taactaattt ttaaagcggt taaattccgt ttaccccttg aatataattc atatagttta
     6061 atttaaaaca ttttattttc attaaaaaaa aagttcctac ttatgaattt actataagaa
     6121 ttttcaattc accttaatat cttcaatatt acgctcctaa ttaagctatt atagttaaaa
     6181 aattaaaata aaccacaaaa aataagtaaa taaagaaaca ttaaaagaaa aaaacaagta
     6241 gctctgaaca aaattagaaa aataaattaa ataaaaggaa ataccatatc caccataata
     6301 ttcacctcaa taagaaatag agtctagaaa tcaagaactc ctataaaata aattataaac
     6361 aaaaaataaa tgactattta taaatcacat taaactatta aaataataat aatttaaact
     6421 aaaaacatgt ccaaagttaa aaacctcata accaaaataa aaacctaata taacaaaaac
     6481 aatactcaaa atcttataat aaaaaggtaa aaataaaaac aacatatcac aatttattat
     6541 tcaaatgaaa acacacccaa aagaaataga aaaacctgaa agtaaaataa ttcttaattt
     6601 tataaaatct aaactatctt ggaaacacat taaactaaca aaattcatat taaaaaatat
     6661 tctataataa aataaacgaa aagaataaca acaagttaac cctaatctta aataaatcaa
     6721 aataaaaaaa attaaattca aaccattaaa aacagaaatt tcaacaaaaa agtccttaga
     6781 ataaaaacca gacaaaaatg gaataccaca taaagctatt ctagaaatat taaagcagga
     6841 ggaagtaata ggtatatata aacataaaga acctattata cgaatatctt gattatcata
     6901 tatataataa atataaatac cggcacataa aaataatata gacttaaaca tagcatgggt
     6961 taataaatga aaataaccta aatcaagtaa acctaggtat aaagtaatta ttattaaacc
     7021 caactgtctt aaagtagata aagcaataat tttttttaaa tcatattcat aatttgcaca
     7081 aaaagaggaa aaaatcaaag taaacaacct taaatacaaa aaaaattgac tcgaaataat
     7141 taaacttctg aaaaatcgaa ataataaata aaccccagca gtaactaaag ttgaagaatg
     7201 aaccaaagca gaaactggtg taggagcagc tatagctgct ggaagtcaac aagaaaaagg
     7261 aatttgagct ctttttgtaa aacaagaaaa agacatgata gcaaataaag taaaagttat
     7321 ataaccatta taaaaaacaa aatgtcaact cccataacta aataaccatc taagagaaat
     7381 taagagacca atatccccca atcgattagt tatacaagta attaaaccag acaaatacct
     7441 tattatagaa ctgtaataaa ttactaaaca ataagaaact aacccaagac catctcaacc
     7501 taataaaata ctcaataaat taggactaat aattattaac aatatactta aaataaaaat
     7561 tactactaaa tacaaaaacc gtaaggaaga ataactccta tagcctatat actggcacct
     7621 atataaaata actatggaag aaataaataa tactactgaa caaaaaatca atctaattca
     7681 atctaaatat attacataat aaatgataac tgaatttaat gagaataatt taatttctat
     7741 aaaaatagaa tagtctaaac aaaaaaaata aattcctaaa tataaaatta caaaagacaa
     7801 aaaaaaaaaa aaataaaaat aaatcaaata ataatttata ttaaacataa acctaaggca
     7861 taataaacta tgcatctaag actccacaaa tcccaatttt taataaaata cttagattaa
     7921 aaaaataaat caattatcgt aataataaaa ataataggaa ttatatgtaa tatacacaaa
     7981 aaatactcgc gaaaagttac aaaagaaaaa caataagaat tatgaaaaat tccatgatta
     8041 gaataactaa acaaataaaa actaaaaaaa gctcttaaaa aagaaataaa aataaaataa
     8101 aaccctgacc caactcaata tattattatt ctaataataa tataaatttc tctcaagaaa
     8161 tttaacctgg gtggacatct tatattaaaa gaacaaaaaa caaaccaaaa aaaagaaact
     8221 ctaggcataa aactaattaa acctttattt aaataaaatc ttcgactaag aaaacgctcg
     8281 tatctaatat tagacaaata aaacaaagca gaagaacata acccatgacc aattattata
     8341 aaataagaac ctactaaacc agtatatgtt attgttaata tacccataat agataaacct
     8401 atatgagcta cagaagaata agcaattaaa cacttaatat caccctgaac taaacaaatt
     8461 aaacttacta ataaagaacc aaataacgat aaagaatatc acaaataaga atactttata
     8521 aaaatatatt catatatata tataaaacgg ataatcccat aacctccaat ctttaataaa
     8581 ataccagcta aaattataga accaaaaatt ggggaataaa catgagcctt aggaagtcaa
     8641 aaatgaaata taaataaagg taattttact ataaaagcaa aaatagagat taaatgaaca
     8701 aaaaacctaa acctaacccc ataaaaataa tcaaaaaata aactaccaca aatacaataa
     8761 acataaatta aaaataaaaa caatggtaaa gaagcaaata aagtataaaa aaagaggtat
     8821 aatccagaaa taagacgatc aggctgataa cctcaaccta aaataataat aaaaagagga
     8881 actaaactaa actcaaaaaa tacatacatt aacaaataat ttaaaaaaca aaaaacaaaa
     8941 tataaaaaaa aagataaaca ataattgata aaaattaaat aaaaaaacct taagcttaaa
     9001 gaaaatctta aacaacataa atacattaaa caagtaatat aaaatgttaa aacaattaat
     9061 caataagaaa aacaatccaa accaaaaaaa taccttaaat tacaaaaaaa aaactcataa
     9121 ttattaaata ttaaaaaaaa taaaacaaaa aagaatctat attgtattaa aattgagcaa
     9181 ctaaaaaaaa ttaaaggggt cataaaaaat aaaaaccctg taatacctat cataatatta
     9241 aagaatttaa atagtcatta ccatgactac gaattataga aaccaaaact gacaacccta
     9301 aagcaccctc acatacaaaa aaagtcatta ataaaatata aaaataaaat gaataatcat
     9361 acattataca aaaaataaaa attataaaaa gaagataaag tacaataaat tcaagactta
     9421 ttaaacataa caaaatatgc ttacgaataa aaataaaaca aaataaacct ataaccataa
     9481 aataaactaa aaataaactc attagtgaaa gaatttgtaa tttaactaaa atattagttt
     9541 tgtaaactaa tcatagactt aaaatctcta attcatcatc aagatcatta agatatcata
     9601 aatccccaaa acctacattt taattaaact acttgatgaa ataaaaataa ttatttttaa
     9661 aataataata attacatcaa catttacttt aattattaaa acccctatat ctataggaat
     9721 ttcactccta attcaaacca taataataat cttaattata aacaaaataa taacttcatc
     9781 atgattcatt ataattacat ttttaataat aattggagga ttattgattc tatttacata
     9841 cataagcaga attgcatcaa atgaaaaatt taagcttaat ataaaatctc ttattatact
     9901 aattatacta attacaatat cagatgaatt aataattgaa caacaaatta ttgaaaaaca
     9961 agaaatatta gaagaaaaat tagaaaaaat atcattaaga aaaatatata gtaaaacaat
    10021 aatattaact ttaataatag tattttactt attattagct ataattacaa ttgcaaaaat
    10081 tgttaaacat catgaaggac ctttacggtc aaaaatctat gaataaatca ttacggaaaa
    10141 aaaatgaatt aattaaaata attaacaatt cactaattga tttacctgca ccaattaact
    10201 tatcatcatg atgaaacttc ggatcactat taggactatg tttaataatt caacttatat
    10261 caggaatttt attatcaata cactacacct ctaatattga aatagcattt aatagaatta
    10321 gccatatctc acgagatgta aattatggat gattaatacg aactatacac tccaatggag
    10381 catcgctatt ctttgtatgc ctatatatac atacaggacg gggaatatac tatgggtcat
    10441 ataaaataaa taaaacctga attataggat taattatact attaacaact atagctacag
    10501 ctttcttagg atatgtttta ccatggggtc aaatatcatt ctgaggagct acagttatca
    10561 caaacctact ctctgcaatc ccttacgtag gagatatatt agtaaaatga atctgagggg
    10621 gattcgctgt tgataacgca acattatcac gattttttag actacacttt atactaccat
    10681 ttttaatttc agctataaca ataattcatc taatattcct acatcaaaca ggatcaaaca
    10741 acccaattgg aattaattca aatattgata aaattccatt ccacccatac ttctctatta
    10801 aagatatcat aggatttaca attgtaataa caatattagt atcaataaac ctaatagaac
    10861 cttatatact agctgaccca gataatttca ccccagcgaa tcctataatt actccaatcc
    10921 acattcaacc tgaatgatac ttcttatttg catatgcaat tctacggtca attcccaata
    10981 agctaggggg agtaatagca ctatttgtat caattttaat tttaatcatt ataccaatat
    11041 ctataaaaat aaaattcaaa ggaattgaat tctacccaat cagacaaatc aacttttgaa
    11101 tatatgtaac aataattatt cttctaacat gaattggggc gcgccccgta gaattaccat
    11161 acacaaacac aggattaatt ttaacattac tatactttac atatttcatc tcagatccaa
    11221 tccttactaa aatctgagac aaaataatca aatagttatt tagcttattt ataaagcatg
    11281 tattttgaaa atacaagaaa gatataacaa tttaataact tcacaaaaaa aaatgataaa
    11341 aaaccaacac cttcaataaa caaaaaaaaa ataaataatt aaaacttaaa ggaagataac
    11401 acttccaaga taaaaatatt aacttatcat aacgataacg tggaaaagag gaacgaaccc
    11461 aaataaaaaa ataacataaa aaaaccaact tcaagaaaaa aaaaatagag gaaaaatccc
    11521 cccctataaa aattataacc gtaattaaac atataaaaat aattcttgaa tattctgaga
    11581 taaataaata agcaaaaccc ccagaaccat actcaacatt aaatcctgac actaattcac
    11641 tttcaccttc agaaaaatca aaaggggctc gattagtttc agctatacaa caagaaagtc
    11701 aacaaaaaaa taaaggtata gaaataaaaa caaatcataa ataaaattga tacaaattta
    11761 agtcataaaa agtataacta tcaatcatta aaaaataaca aagtaaaatt aaagacaaag
    11821 ttacttcata agaaatagat tgagaaattc tacgtaaaca acccaaaaca gaataaattc
    11881 tattagaaga ccaaccacaa attattaaag aataaacact caaacttgaa catcttagaa
    11941 aaaatagtaa accaaaacta aactctacac aattaatata aaaaggaaaa agaattcaaa
    12001 taaataaaga ctgaatcaat ctaaataaag gacaaaaata ataaattaaa atattagaat
    12061 ttaaaggcca agaagactcc tttaaaaata actttatacc atcactaaaa ggttggaaaa
    12121 taccataata acctacctta ttaggaccta accgtaactg acaatatctt aatactttac
    12181 gctctaataa agtaaaaaat ccaactgaaa gaagaactat aattatcaaa ataaaaaaag
    12241 ttaaaataaa aattattgaa tataaccaca attatataat taaattctaa atttaacgca
    12301 tcctaatatt ctgccaaatc aacctacaaa atacaacaat ataataaact gtattaaatg
    12361 gtcctttcgt actaatctaa caaaaaaaat tttaagatag aaaccaacct ggctcacacc
    12421 ggtttgaact caaatcatgt aagaatttaa aagtcgaaca gacttagaaa attaaaaact
    12481 accccaaaat ctaatcttaa ttcaacatcg aggtcgcaaa ctccaatata aataagaact
    12541 ccccattgaa attacgctgt tatccctaag gtagctattt cttataatca aacttcaaga
    12601 tcaacataat cataaataaa tgaataaaaa aaataaagtt aagatttact ttccgcccca
    12661 gaaaaaattt cataaaatat tttaaataaa aaaaaaataa atttaaacat aaaattaaaa
    12721 ttaaacctct atagggtctt atcgtcccta aaaatcaatt aagcttttta acctaaaaat
    12781 aaaattttaa ttctaaaata aataaaacaa gcatttcata tattcattca ttccagttta
    12841 caattaataa actaattatt atgctacctt tgtacagtca atatactgca gctatttaaa
    12901 atataaatca ttgagcagaa cctaccttta aaaattaacc taaaagaaat gtttttgtta
    12961 aacagttgaa tactaatatt tgtcaaattc ataataaatt aattataaat tatactaatt
    13021 aaatcaatat ttattaaata aataaattaa ataaaaaaat ttaataaaaa attaaataat
    13081 aaaaaattat aaacaaaaat tttcaattta atacaaacct taatttaaaa tactaaaaat
    13141 ataaaaaaaa taaaataaat aaaattttaa taaaaaatag agattatccc ccatatatat
    13201 aagattccaa ataaaatcta taatttaatt aaatcttaaa taaccagata taataaaaaa
    13261 cgaataacct ataattacga ataaaaattt attaaagttt ataaaacaac taataaaaat
    13321 ttaaaataaa tcattttact tcgggatata aaaaataaat aaaatattta aaattaccct
    13381 gatacaaaag gtactaaaaa ttattcctta ataattataa tataactcat cagataaaat
    13441 ttaactaata atttctttta aaatactaaa ataaaataaa ctaaaaaaaa aaaaaaaaaa
    13501 aaaaaaaaaa aaatccctat tgatcaaaac ggattaatac aataatcttc ttattaatgt
    13561 aagtaataaa cttttaaaag ctacatctcg ctttaactaa ccttaccttc cggtaaaatt
    13621 actttgttac gacttatcca gttttaccag gagtgacggg cgatatgtac atgaattaaa
    13681 actatattca aattatctaa ttagataaaa ttactattaa atcctattta aatataatta
    13741 taaaattata aatgtaattt acaaataaaa ctaaagtaac ccaaactatc cttactaaaa
    13801 ctgcaccttg acctaaaata cattctcaaa ataaaagaaa atatccttta taaaacattc
    13861 catgtataga gatatacaaa tataagtaag gtaaaaatta tcgtggttta tcgattaaaa
    13921 ttcaggttcc tctaataaga tataaatcac cgccaaattc tttgaattta atagtaaata
    13981 tctactaatg tcctgcttaa aataagccaa aaataatagg gtatctaatc ctagtttaat
    14041 attatggttt acaaataatt tttatagatt aatttattaa aaataaattc cacctaaatt
    14101 tatatatttt aaaaatccaa aatattaata attctttaac ctaaattatt aacgtaaata
    14161 aattgtataa ccgcgaatgc tggcacaaca ttaatccatt ttaataaaat aacttacata
    14221 aaaatttttt acttaataaa tacttattac tgaaataaat tataaattta taaattttat
    14281 acatgtaatc tttcatataa attaatattc tagctagaat caaactagtc aatttttgac
    14341 agtagataac tggccctaag acgatctaca actaataatt ttatatatcg ctgaatacag
    14401 gtgatatttt agactataaa attgggggaa ttaaatagat atctctctat tataatttaa
    14461 tatactactt aatccggggg aaattaaaaa tataataaat taaatagcct catatcagaa
    14521 attatataat taatattaat aataggataa ctggccctaa gacgatctac aactaataat
    14581 tttatatatc gctgaataca ggtgatattt tagactataa aattggggga attaaataga
    14641 tatctctcta ttaaaattta atatactact taatccgggg ggaaattaaa aatataataa
    14701 attaaatagc ctcatatcag aaattatata attaatatta ataatattaa taaatactta
    14761 tattaatata ataaatattt taataatatt aatatatata taattattat taatgaggtt
    14821 ataaaggata ttaagttata tacatgtatt cactataata aatatatact taactttaaa
    14881 aactattata attattaata aatattattt taaataaagt tatattttat attaaatatg
    14941 attattccta taattgaatt agatcttcct tttttttttt ttctcataaa aaaaggaaga
    15001 tccttattac tctttataat aaaatattta tataaatatt aattatttat ttaaaataaa
    15061 atttatttta taataatttt attaaaaatt ataaataaat tttaaatcat taatttaaat
    15121 attaatatat aataagtaat tattataata taaatatatt aatatataat ataattaaat
    15181 atcttataat aatataaatc tatcctcttt agtaagagga tagattcaat attaaaatat
    15241 atatataaat attattatat aataattatt tattatataa taaattattt attatataat
    15301 aatttatatt tttaattata aatattaata tatagtaagt aattactata tataaatatc
    15361 attttgataa ataatgcata ctaaataaat tatggatttt tattaattaa tacaaatata
    15421 attcctaaat atttttatat tttgtcctcc taaatctaat ctttttctag aaaaaaaacc
    15481 cttaatttaa attaaggcca actgcgcttt ttttacagta aataataata aaa
//
