# Supplementary material for: Comparative analysis of codon usage patterns and phylogenetic implications of five mitochondrial genomes of the genus Japanagallia Ishihara, 1955 (Hemiptera, Cicadellidae, Megophthalminae)
Source: PeerJ. 2023 Sep 25;11:e16058. doi: 10.7717/peerj.16058 (PMC10538298; doi:10.7717/peerj.16058)
Supplement: Supplemental Information 1 [file peerj-11-16058-s001.zip › Japanagallia_sp.gb]

LOCUS       Japanagallia_sp       15396 bp    DNA     circular UNA 13-AUG-2023
DEFINITION  .
ACCESSION   urn.local...j-fqilclu
VERSION     urn.local...j-fqilclu
KEYWORDS    .
SOURCE      
  ORGANISM  .
FEATURES             Location/Qualifiers
     tRNA            1..63
                     /created_by="User"
                     /modified_by="User"
                     /label="I"
     tRNA            complement(61..129)
                     /created_by="Administrator"
                     /label="Q"
     tRNA            129..196
                     /created_by="Administrator"
                     /label="M"
     gene            197..1165
                     /created_by="Administrator"
                     /label="ND2"
     tRNA            1164..1231
                     /created_by="Administrator"
                     /label="W"
     tRNA            complement(1231..1300)
                     /created_by="Administrator"
                     /label="C"
     tRNA            complement(1303..1365)
                     /created_by="Administrator"
                     /label="Y"
     gene            1364..2899
                     /created_by="Administrator"
                     /label="COX1"
     tRNA            2900..2969
                     /created_by="Administrator"
                     /label="L2"
     gene            2970..3648
                     /created_by="Administrator"
                     /label="COX2"
     tRNA            3649..3720
                     /created_by="Administrator"
                     /label="K"
     tRNA            3721..3784
                     /created_by="Administrator"
                     /label="D"
     gene            3785..3937
                     /created_by="Administrator"
                     /label="ATP8"
     gene            3931..4587
                     /created_by="Administrator"
                     /label="ATP6"
     gene            4588..5367
                     /created_by="Administrator"
                     /label="COX3"
     tRNA            5368..5430
                     /created_by="Administrator"
                     /label="G"
     gene            5431..5784
                     /created_by="Administrator"
                     /label="ND3"
     tRNA            5783..5844
                     /created_by="Administrator"
                     /label="A"
     tRNA            5844..5909
                     /created_by="Administrator"
                     /label="R"
     tRNA            5908..5974
                     /created_by="Administrator"
                     /label="N"
     tRNA            5974..6039
                     /created_by="Administrator"
                     /label="S1"
     tRNA            6044..6110
                     /created_by="Administrator"
                     /modified_by="Administrator"
                     /label="E"
     tRNA            complement(6110..6172)
                     /created_by="Administrator"
                     /label="F"
     gene            complement(6172..7845)
                     /created_by="Administrator"
                     /label="ND5"
     tRNA            complement(7847..7912)
                     /created_by="Administrator"
                     /label="H"
     gene            complement(7912..9228)
                     /created_by="Administrator"
                     /label="ND4"
     gene            complement(9222..9497)
                     /created_by="Administrator"
                     /label="ND4L"
     tRNA            9507..9572
                     /created_by="Administrator"
                     /label="T"
     tRNA            9573..9636
                     /created_by="Administrator"
                     /label="P"
     gene            9639..10124
                     /created_by="Administrator"
                     /label="ND6"
     gene            10117..11253
                     /created_by="Administrator"
                     /label="CYTB"
     tRNA            11252..11318
                     /created_by="Administrator"
                     /label="S2"
     gene            complement(11318..12250)
                     /created_by="Administrator"
                     /label="ND1"
     tRNA            complement(12251..12320)
                     /created_by="Administrator"
                     /label="L1"
     rRNA            complement(12321..13526)
                     /created_by="Administrator"
                     /label="16S"
     tRNA            complement(13527..13593)
                     /created_by="Administrator"
                     /label="V"
     rRNA            complement(13594..14333)
                     /created_by="Administrator"
                     /label="12S"
     D-loop          14334..15396
                     /created_by="Administrator"
                     /modified_by=27173
     repeat_region   14335..14502
                     /Identical_Bases=168
                     /Mismatched_Bases=0
                     /Frequency=2
                     /Percent_Identical="100%"
                     /annotation_group="Repeat 1"
                     /All_Locations="14,335+; 14,467+"
                     /label="Repeat 1"
     repeat_region   14467..14634
                     /Identical_Bases=168
                     /Mismatched_Bases=0
                     /Frequency=2
                     /Percent_Identical="100%"
                     /annotation_group="Repeat 1"
                     /All_Locations="14,335+; 14,467+"
                     /label="Repeat 1"
     repeat_region   14704..14766
                     /Identical_Bases=63
                     /Mismatched_Bases=0
                     /Frequency=3
                     /Percent_Identical="100%"
                     /annotation_group="Repeat 3"
                     /All_Locations="14,704+; 14,745+; 14,786+"
                     /label="Repeat 3"
     repeat_region   14745..14807
                     /Identical_Bases=63
                     /Mismatched_Bases=0
                     /Frequency=3
                     /Percent_Identical="100%"
                     /annotation_group="Repeat 3"
                     /All_Locations="14,704+; 14,745+; 14,786+"
                     /label="Repeat 3"
     repeat_region   14786..14848
                     /Identical_Bases=63
                     /Mismatched_Bases=0
                     /Frequency=3
                     /Percent_Identical="100%"
                     /annotation_group="Repeat 3"
                     /All_Locations="14,704+; 14,745+; 14,786+"
                     /label="Repeat 3"
ORIGIN      
        1 aataagatgc ctgattaaag gattattttg atagaataaa tcatgtataa attactctta
       61 ttgtaacttt aagaattaaa cttaccttca aatatcaaaa atttacgtgc aatactacac
      121 ttagttacaa aaagataagc taattaagct atcaggttca taccctaact atagaagtaa
      181 aaccttcttc tttttaataa ataaaaattt caatataata ttatttttct atataacaat
      241 tatagggaca actttatcat tatcagctaa taattgatta attatttgaa caggtttaga
      301 aatctcgata atatcaatta taccaataat ctcaaataat aattttttat catcagaagc
      361 atcagttaaa tattttttaa ttcaaagaat tagttcatca ataataatat tgggggtatt
      421 attattgtta attaattcaa aaattgaata tcaaataatt ctaactagat ctatgatatt
      481 aaaaatagga attgctccgt ttcacaattg aattctagaa ataattgaaa gagtagaact
      541 aataattata tttttaatac ttactctaat aaaaattgca ccattaaata taattagata
      601 tttaatattc aaaaacaaca tatttatctt aatttctctt gtaattggat cagtatttgg
      661 attaaatcaa acttctttac gaaaaataat atgttactct tcaattttta atataggatt
      721 tattctatca tcaatttcaa taaattctat ttgatgatct tatataacta tgtattcatt
      781 aatattaact ataattttaa tgcttgcaaa taaaatgaaa attaattaca ttagtcaact
      841 ttcacttaat gaaaataaaa taagattaaa aatgaatgta tggttagcta tattaagaat
      901 aggtggtata cctcctataa taggatttat aataaaatta ttaatcattc aaataataat
      961 aataaacaaa gaattcctaa ttagaattat tataattcta tcttcaacat tagtcatatt
     1021 ttattattta cgtatatcat ttgtttctat tttattctct tcaactacag taaaatgaaa
     1081 aacattaaga acttttaaaa gatcaagttg aatcatcata attaatatta ctttaatacc
     1141 tctaattatt acacttaaaa cttaagattt taagttaaat aaactattaa ccttcaaagt
     1201 taaatttgcc taataaatta agtaaatctt aagttttagg taaaatttaa ccatctttaa
     1261 atttgcaatt taaaattttt tatttataaa atataaaacc tatattaagg gaattttaat
     1321 tcataaataa atttacaatt tatctctttt atcagacacc ttaatgatta aatggttatt
     1381 ctctactaat cataaagata tcggaactat atattttata ttcggtatat gatctgggat
     1441 aatcggtata atgttaagca taattattcg aattgaattg gggcaacctg gatcatttat
     1501 taacaatgac caagtatata atgtaattgt tacttctcat gctttcatta taattttctt
     1561 tatagttata cctattataa ttgggggatt tggtaattga ctattacctt taataattgc
     1621 tgccccagat atagcatttc ctcgacttaa taatataaga ttttgacttc tacctccatc
     1681 tattacctta ctaatcataa gatcaatagt agaaacaggt gctggaactg gatgaactgt
     1741 atatccaccc ttatcttcta atatttcaca ttcaggggca agagtagatc ttgcaatttt
     1801 ttcactccat ttagcgggaa tctcttcaat tttaggagct attaatttta ttacgacagt
     1861 aataaatata cgatctccag gaataaaact agatcaaaca ccactatttg tatgagcagt
     1921 tttaattact gctattttac ttctcctatc cttaccagta ttagctggtg ctattacgat
     1981 actattaaca gaccgaaact ttaacaccac tttttttgat ccttcaggcg ggggagatcc
     2041 aattttatat caacatctat tttgattttt tggacatcct gaagtgtata ttttaattct
     2101 accagggttt ggattaattt ctcatattat tatacaagaa agaggaaaaa atgaatcatt
     2161 tggatatatt ggaataattt atgctataat atctatcggg attttaggat ttgtagtatg
     2221 agcacatcat atattcacag tgggaataga tgtggacaca cgagcttact tcacatcagc
     2281 tactataatt attgctgtac ctactggtat taaagtattt agatgattag caacaataca
     2341 tggagtaact ttaaaaatat caatttcaat gatatgatca gctggatttg tatttttatt
     2401 taccattgga ggattaactg gaattatttt gtcaaactcc tcaattgata ttgttttaca
     2461 tgatacatat tatgtagttg cccactttca ttatgtacta tctataggag ctgtatttgc
     2521 aattatagca ggatttattc actgatatcc tttgctaaga ggtacaacca taaattcaaa
     2581 atgacttaaa attcaattca caacattatt cataggggtt aatataacat tttttcccca
     2641 acacttttta ggaataaggg gtatacctcg acgatactct gattatcctg atacatttac
     2701 tacctgaaac accctatcct caattggaag attaatttca ataattagaa tctttatatt
     2761 aatctttata atctgagaga gattaatctc taaacgtatc ccaatcttta aaaattataa
     2821 ttattcttct attgaatgaa tacaatctac tccgcctaat gaacattctt ataatgaatt
     2881 acctattata acaaaataat ctaatatggc agaaatcact tatgcagtga atttaagatt
     2941 catttatgaa taattatatt ttattagaaa ttaaaccatt aatctatata atatttcaag
     3001 acccaacaag accagtaata gaacaactaa ttatatttca tgatcattca ataataatca
     3061 ttataataat tacagtttct gtgggatata ttatattaac acttatatta acaaaattta
     3121 ataaccgatt cttattagaa aaccaattaa ttgaattaat ttgaacttta actccagcac
     3181 taatacttac ttttattgct ataccatcac tacgaattct atatataatt gaagaaacaa
     3241 aaaccccaat agtatctgtc aaagccatcg gacatcaatg atactgatct tacgaatatt
     3301 cagactttaa atcaattgaa tttgattctt atataaaacc cacatctcaa ttaaaagagt
     3361 ttgaatttcg actattagac acagacaacc gattagtatt accatttaac attcaaattc
     3421 gtatacttat tacatcttct gatgtaatcc attcgtgaac aattccacca ctaggaatta
     3481 aaatcgatgc atcaccagga cgaattaatc aaggaaacat tttaatttct cgaccaggat
     3541 tatttttcgg tcaatgctca gaaatttgcg gatcaaatca tagattcata ccaattgttt
     3601 tagaatcaat taacttaaaa tcattcttaa actgaattaa aaataactca ttaggttact
     3661 taaatgcaag tgttggtctc ttaaaccaaa ttatagtaat aaagcgaata cttctaatgg
     3721 gagagtttag tttaaaaaac attaattcgt caaattaaaa ttatttcaat agaaataact
     3781 ctttatacca caaatagcac ctatatgatg attaactcta agaattttat ttaacataaa
     3841 tattataatt acaatttcaa caatttattt taataaaaat atctcattaa aaaaatacat
     3901 aatttttaaa aacaaaaatt taaattgaaa atgataacaa atttattttc aacatttgat
     3961 ccatgtacag gatctctatc attaaactga gctagaatta caatgattat aatcatttta
     4021 cctttaaaat tctgaaattt accaaataaa caaataataa ttttaaataa aacaatcaat
     4081 acattaaata atgaaattaa aataataata aaatataaag gaacaagact tataataatc
     4141 agaattttta tattaattat agtaaataat ataataggat taatacctta tattttcact
     4201 tcatcatccc acctaattta ttccttaact ttagctttac ctttatggtc aggaataata
     4261 ctttatgggt gaattaataa aacaaataaa atatttactc atatagttcc aacagggact
     4321 ccaagagtac taataccttt tatagtaata attgaaacca ttagaaactt tattcgtcct
     4381 ggatcactag ctgtacgatt aacagctaat ataattgctg gacatttact tatgtcacta
     4441 ttaggaaata actgctcaag aaattcaatc cttctatgta tatctttagt tgtattcata
     4501 attttaataa tatttgaaac agcagtagca ataattcaag cgtacgtatt tataacacta
     4561 agaacattat attctagaga aatttaaatg aaaaatcacc catttcactt agtagataat
     4621 agcccttgac ctatctcagg atcattagga ttaataacaa caacatcagg aataattata
     4681 tgactacata aaagaaactt cacacttata ttaattggta ctataattat tatattaaca
     4741 ataattcaat gatgacgaga tgtaactcga gaatcaactt tccaaggaat gcatacaaat
     4801 aaagtttcat taagaataaa aattggaata gtaatattca tcacatcaga agttatattc
     4861 ttctcatcat ttttctgaac attcttacac agaagattat caccaaatgt agaaattggt
     4921 ataatgtgac caccattggg aattaaaatc ttcaatccaa taaacattcc aatattaaac
     4981 actataattt tactgtcttc aggtatatct ataacttgag ctcataactc aataattaac
     5041 aaaaattatt ctcaattatt acaaagaata tttatcacaa ttattttagg ggtatacttt
     5101 tcctctctcc aattttatga atattttgaa tctccattct caatatcaga ttcaatttat
     5161 gggtcaacat tctttataag aacaggattt catggtgttc acgttattat tggcacaata
     5221 tttatcattg tatcaacttt acgtatcaat aagttacata tgtctaatga acaccatatt
     5281 ggatttgagg catcagcttg atactggcac ttcgtagatg ttgtatgact attcctgtat
     5341 atactaattt attgatgagg tagataaatt tacttaatat aattagtata attagcttcc
     5401 aactaaaaag ttcataattt gaagtaaata atcaatataa catttattta tttacttata
     5461 atttctctaa ttacaattag actaacttta attatcatat taattagaaa aaaaataatt
     5521 attgataaac aaaaagcaag tccatttgaa tgtggattta acccaatatc taataaacgt
     5581 ctaccattct cgattcactt tttcttaatc gcagttttat ttttaatttt tgatattgaa
     5641 attattatca ttataccaat aattttttca ctaaaatata ttatactaaa atcatgaatg
     5701 ctatcttcat atgcaattat taccacacta ttagtaggat tatataatga atggtttcaa
     5761 ggaatattaa aatgaactaa ctaggattat agttaaaaat aacatttaat ttgcaattaa
     5821 aaagtactta attagttaat ctttaacata gaagtaatac attacattta gtttcgacct
     5881 aaaattaaag aaaaatatct tcatgtttta attgaagcca aagtttagcg gcattttatt
     5941 gttaataaaa ataatgaact aagttccaat taaaagagga aaagtataaa aatagcttct
     6001 aactaatttt taaagcggtt aaattccgtt tacctcttta tatattcata tagttttata
     6061 ttaaaacatt ttattttcaa taaaaaaaaa gtttaataaa cttatgaatt actacaagaa
     6121 tttaatcacc ttaatatctt caatattata ctctaacttg agctattgca attaaaaaac
     6181 caaaataaat cataaaaaat aagtaaataa ggatactata aaagaaaaat acataaaatt
     6241 ttgaatataa ttagaaaaat aaattaaaaa ataagaaatt ccatacccac cataatattc
     6301 acctcaaaaa gtaatagaat ctaaaaatca tgaactatta tatataatat tgtataaata
     6361 aaataaatgg ctatttataa atcatataaa attattaaaa taataataat ttaaattaaa
     6421 taaataacca aaattaaaaa tttctaaacc aaaaaaaaaa cctaaaaata caaatattaa
     6481 tcttaaaatt ttaataaaaa acggaagaaa taaaaacact aaatcacaat ttattattca
     6541 aataaataaa caaccaaaag aaatagaaaa aattgaaagt aatgaaatac ttaactttat
     6601 gtaatctaaa ttatcctgaa aacacattaa tctaataaaa tttatattat aaaatatact
     6661 ataataaaac aaacgaaaag aataacagca agttaaaccc aaccttaaat aaattaaaac
     6721 ataaaaaata taatttaatc cattaaaaac agatatctca acaaaaaaat cttttgagta
     6781 aaaaccagat aaaaaaggaa taccacacaa agctattcta gaaatattaa aacaaacaga
     6841 agtaacaggt ataaatagac ataaagaacc tatcatacga atatcttgat tatcatatat
     6901 ataataaata taaataccag cgcataaaaa tagcatagac ttaaatatag catgagttaa
     6961 taaatgaaaa taccctaatt caagtaaacc taaatatata gaagtcatta ttaaacctaa
     7021 ttgacttaaa gtagataaag caataatttt ttttaaatca tattcataat ttgcacaaaa
     7081 agaagaaaaa attaatgtaa ataaacttaa gtacaacaaa aaattacttg aaattattaa
     7141 atttctaaaa aatcgaaata atagataaac acctgctgta actaaagtag acgagtgtac
     7201 aagagcagaa actggggtag gagctgctat agcagctggt aatcaacaag aaaaaggaat
     7261 ttgagctctt ttagtaaaac aagaaaaaga taaaagaata aataaattaa aagttatata
     7321 accattataa aaaacaaaat gtcaaccacc atacctaaat atccaactta atgaaattaa
     7381 aagaccaata tcccctaaac gattagttat gcaagtaatt aaaccagata aatatcttat
     7441 tacagaacta taataaataa ctaagcaata agatactaac cctagaccat ctcaacctaa
     7501 taaaattctt aataaattag gactaatgat tattaaaagc attcttaaaa taaaaataac
     7561 taccaaatat aaaaaacgta tagaagaata cctcccataa cctatatatt gacatctata
     7621 caaaataact atagaagaaa taaataatac aactgaacag aaaatcaaac ttactcaatc
     7681 caaaaataaa acataaaata caacaactga attcaaagaa aataccttaa tttctaaaaa
     7741 aagataataa tcaaagcaaa aaaaataaat accaaaatat atcattagaa tagaaacaaa
     7801 aaaaaacata taaaaataaa taatgtaata atttatatta aacataaatt taagactata
     7861 attttagtat ctaagactcc acaaatcttt atttttaata aaatacttaa attaaaaaaa
     7921 taaatcaata ataaaaatga cataaataat tggtattata tgtaaaaaac ataggaaata
     7981 ctcacgtaaa gtaataaaag aaaaacaata agaattatga aaaattccat gattagaaaa
     8041 actaaacaaa taaaaactaa aaaaagctct gataaaagaa attataacaa aatagaaact
     8101 tgaaccaaat caaaacatta ttattctaat aataatataa atttctctta aaaaatttaa
     8161 cctaggagga catcttatat taaatgaaca aaaaacaaat caaaaaaaag aagatctagg
     8221 tataaaagta attaaccctt tatttaaata aaatcttcgc ctaataaaac gttcatacct
     8281 aatatttgac aaacaaaaaa gagctgaaga acaaagccca tgagcgatca ttataaaata
     8341 agaacctaca agaccagttt tagttattgt taatactcct attaaacata aacccatatg
     8401 agcaaccgaa gaataagcaa ttaaacattt aatatcacct tgaattaaac aaattaatct
     8461 tactaataaa gaaccaaata atgataacga ataccataaa taagaatatt tattaaaaat
     8521 atattcatat ataaatataa aacgaataat tccataacca ccaatcttta ataaaatacc
     8581 tgctaatact atagaaccaa aaataggaga ataaacatga gcttttggta accaaaaatg
     8641 aaatataaat aaaggtaatt taactatgaa agcaaaaaca gaaaccaaat gcacaaaaaa
     8701 cctaaaacta tacccataag aataatcaaa aaatagactt ccacaattac aataaatata
     8761 aactaaaaat aaaaataaag gtaaagaagc aaataaagta taaaaaaaaa gatataaacc
     8821 tgaaataaga cgttcaggtt gataccctca tcctataatg ataataaata aagggactaa
     8881 actaaactca aaaaaaacat acatcaacaa ataattcaaa gagcaaaaaa caaaacataa
     8941 aaaaaaagat aaacaataat taataaaaat taagtaacaa aaccttaaat ttaaagaaaa
     9001 acttatacaa cataaataca ttaaacaagt aatgtaaaac attaaaacaa ttaatcaata
     9061 agaaaaacaa tctaaaccaa atatatatct taggctacaa aaaaaaaact cgaaattttt
     9121 taaaaacaaa aatattagaa taaaaaaaaa tctatattga ataataatta cacaatttat
     9181 aaaaactaaa gggatcataa aaactatata aaaaattaca cttatcatag cattaaagaa
     9241 tttaaataat catttccatg gctacgaatt atagaaacta aaactgacaa tcctaaagca
     9301 ccttcacata caaaaaaagt cataagcaaa atatataaat aaaatgaata atcatatatt
     9361 atacaatata taaaaataaa aaaaagaaga taaagaacaa taaactctaa acttattaaa
     9421 cataacaaaa tatgcttacg aataaaaata aaacaaaata aacctataat tattaaataa
     9481 attaaaacaa acctcattag taattaatat tagtaattta attaaaatat tagttttgta
     9541 aactattaat gaacttctgt attcctaata tatcatcaag atcaagatat gatatcataa
     9601 atctccaaaa cttacatttt aataaactac ttgatgaaat taaaataact attattaaat
     9661 gcataataat aacatcaaca ttaacactaa ttattaaaac acctatatca ataggaattt
     9721 cactattaat tcaaactata ataataattt taataataaa taaaataata acatcatcat
     9781 gatttattat aattacattt ttaataataa ttggaggatt actaattatt ttcacttaca
     9841 tgagaagaat tgcgtcaaat gaaaaattta aaataaatat aaaatcgtta tttttaacta
     9901 tagttatatt tttaatattt gatgaaataa tgattgaaga acaaatcatt gaaaaacaag
     9961 agctaataga agaaaaaata gaaaagctat cattaagaaa aatatacaga aaaacaataa
    10021 tattaacttt aataatagtg ctatatttac tattatctat aatttcaatc gcaaaaattg
    10081 ttaaacatca cgaaggtcct ctacgctcta aaaattatga ataaatcctt acgaaaaaaa
    10141 aaccaattga ttaaaataat taacaattca ttaatcgact tacctgcacc aattaattta
    10201 tcctcatgat gaaatttagg atcactatta ggtatatgtt taataattca acttatttca
    10261 ggaattttaa tctccataca ttacacctca aatattgaaa tagcttttaa tagaattagg
    10321 catatttcac gaaatgtaaa ctatggatga ataatacgaa caatacactc aaatggggca
    10381 tcattatttt ttatatgctt atatatacat acgggacgta gaatttacta cggctcttat
    10441 aaattaaaaa aaacatgaat tataggatta attatattgc tatcaacaat agcaactgct
    10501 ttcttaggat atgtattacc atgaggacaa atatcttttt gaggtgccac ggttattaca
    10561 aatttactat ctgcaattcc ctacattgga gatatattag taaaatgaat ttgaggtgga
    10621 tttgctgttg ataatgcaac attatcacga tttttcagac tacactttat attacctttc
    10681 cttatttctg ctataacaat tattcactta atatttcttc atgaaacagg atctaataac
    10741 ccaattggaa tcaactcaaa cattgataaa atcccatttc acccatactt ttctattaaa
    10801 gatataatag gatttataat cgtaatcaca atattagtat ctataaactt aatagaacca
    10861 tatatattag ctgacccaga taatttcact ccagctaatc caataattac tccaattcac
    10921 attcaacctg aatgatattt tttatttgca tatgcaattt tacgatcagt tcctaataaa
    10981 ctaggaggag taatagcact gtttatttca attttaattt tggttatcct tccctttaga
    11041 ataaaaataa aatttaaagg aattgaattt taccctataa gacaaataaa cttttgatta
    11101 tatattagta tagtaattat actaacttga attggagcac gacctgtaga attaccatat
    11161 actaatacag gattaacttt aacatcaata tattttttat actttattac agacccaatt
    11221 ttaactaaaa tatgagattt aataactaaa tagttgttta gcttaaatat aaagcatata
    11281 ttttgaaaat ataagaaaga tgtaaaattt aatgacttta caaaaaaaaa tgataaaaaa
    11341 ttaatacctt taaaaaacaa aaaaaaaaaa cataatttaa actaataggt aaataacatt
    11401 ttcaagataa aaatattaac ttatcataac gataacgtgg aaaagaagaa cgaacccaaa
    11461 taaaaaaata acatataaaa actaacttaa taaaaaaaaa aacagaagaa taatttccac
    11521 ccataaaaat cataacagta atcaaacaaa taaaaataat tcttgaatat tctgaaataa
    11581 acaaataagc aaaaccacct gagccatact caacattaaa tccagaaact aattctcttt
    11641 ctccctcaga aaaatcaaaa ggagaacgat tagtttcagc tatacaacaa gaaagtcaac
    11701 agaaaaacaa aggtaaggaa ataaaactaa accataaata aaactgatac aaataaaaat
    11761 cataaaaagt ataactgtca attattaaaa aataacaaaa taaaatcaaa gataaagtaa
    11821 cttcataaga aatagattga gaaattctac gaacacaacc taaaattgaa taaattctat
    11881 ttgaagacca accacaaatt attaaagaat atacacttaa tctagaacat cttaaaaaaa
    11941 ataataaccc ataaccaaac tcaatacaat taatataaaa aggaaaaaga attcaaataa
    12001 ataaagactg aattaatcta aataatggac aaaaataata aattaaaata tttgaattta
    12061 aaggtcaaga agactccttt aaaaacaact ttaacccatc tctgaaaggc tgaaaaatac
    12121 cataatatcc aaccttatta ggacctaacc gcaattgaca ataactcaaa accttacgct
    12181 ctaataaagt aaaaaaccca acagaaaata ataccattaa tattaaaata ataaaagtta
    12241 atataaaaat tattgactat aacttaaatt atatatttaa attctaaatt taatgcataa
    12301 acatattctg ccaaatcaat attaaaacat aacaattaat aacattgtat taaacggtcc
    12361 tttcgtacta attcaatata aaaattttaa gatagaaacc aacctggctt acaccggtct
    12421 gaactcaaat catgtaagaa tttaaaagtc gaacagactt agaaaattaa aaactacccc
    12481 aaaatctaat cttaattcaa catcgaggtc gcaaacttca atataaataa gaactcccca
    12541 ttgaaattac gctgttatcc ctaaggtagc tacctcttat aatcgaaaac cttaatcgga
    12601 tcaattttat cataaataaa tgaataaaaa aaataaagtt aaatttattt tccgccccag
    12661 aaaaaaaaat aaatttatta aaataaataa aatagtcaat aaaatattta agtataaaaa
    12721 taaaattaaa cctctatagg gtcttatcgt ccctaaaaat taattaagct ttttaactta
    12781 aaaataaaat tttaaaatta aaataaataa aacaagcatt tcataaattc attcattcca
    12841 gttcacaatt aatgaactaa ttattatgct acctttgtac agtcaatata ctgcagctat
    12901 ttaaaataaa tcattgagca gaacctacct tcaaaaatta ttctaaagga aatgtttttg
    12961 ttaaacagtt gaatactaat atttgtcgaa ttcataataa attaactata aattatacta
    13021 attaaatcaa tactaattaa acatttatat ttaataaaaa aacttaataa aaaattaaat
    13081 aataaaaaat cctaaataaa aaattttaaa tttaatacaa acttaaattt taaatactaa
    13141 aaatataaaa aaagaagata aataaaattt taataaaaaa tagagcttat cccccatata
    13201 aataagactt taaacaaaat ctataattaa attaaatctt aagtaaccag atataataaa
    13261 aaacgaataa cttttaatta caaataaaaa attattaaag ttaataaaac aactaataaa
    13321 aatttaaaat aaatcatttt aattcgggaa aaaaaaatat atttaatatt taaaattacc
    13381 ctgatacaaa aggtactaaa aattattcct taataattca aattcaactt atcagttaaa
    13441 acttaataaa taatttcttt taaaatacta aaataaacta aactaaaaaa aaaaaaaaaa
    13501 aaaaaaaaaa aaaaattcca taaagctcaa aacagattaa tgaaataatc ttcctattaa
    13561 tgtaagtaat aaacttttat aagctacgtc ttgctttaac taacctcacc ttccggtaaa
    13621 attactttgt tacgacttat cctttaatta ggagtgacgg gcgatatgta catgaattaa
    13681 aactaaattc atattaataa agtaattaaa attactatta aatcctaaaa atattatttt
    13741 aaacaaacat ttactaaatt taaaaataaa actgaagtaa cccaagctat ccataataaa
    13801 aactgcacct tgacctaaaa taatattaaa gaataaaaga aaatattctt tataaaacat
    13861 tctattacat agagatatac aaataattaa aaggtaaaac atatcgtggt ttatcgatta
    13921 aagatcagat tcctctaaaa agatataaat caccgccaaa ttctttgagt tttatagaaa
    13981 ataactacta atgtcctgtt agcataagcc aaaataatag ggtatctaat cctagtttac
    14041 taatatgatt tataaataac taactaatag gttttattta aaaaaataaa ttccacctaa
    14101 attcaaatat tattaaacct aaatttttta aaattaattt ttaacctaaa ttattaacat
    14161 aaataaattg tataaccgcg aatgctggca caacattaat ctatttttat aaaatatctt
    14221 atataaaact ttttactaaa taaatactta ttactgatac taattttaaa tttataaaat
    14281 tttacatgta ataattcata caagctaata taatagctag aatcaaacta attcataacc
    14341 accaaatggt aattggccct tagacggtca cgaatataaa attatataca gctgatattt
    14401 tatattaatt aatcggggga attaaaaaaa tataaataac cgtaattttt cacttccata
    14461 ttatttataa ccaccaaatg gtaattggcc cttagacggt cacgaatata aaattatata
    14521 cagctgatat tttatattaa ttaatcgggg gaattaaaaa aatataaata accgtaattt
    14581 ttcacttcca tattatttat aaccaccaaa tggtaattgg cccttagacg gtcatgaata
    14641 taaaattata tacagctgat attttatatt aattaatcgg aatctaaaat ataaataacc
    14701 atgtattaat taataaatat atatgcatta ttaaataatc ataatattaa ttaataaata
    14761 tatatgcatt attaaataat cataatatta attaataaat atatatgcat tattaaataa
    14821 tcataatatt aattaataaa tatatatgta ttattaaata atcataatat taattaataa
    14881 aatttattta taaataatgt tattctttaa tttaaatgat atcttcctat agaataattg
    14941 atcttccttt ttttttttgt ttacaaaaaa ggaagatctt tattaggttt tgataataat
    15001 atatttatat aaatattaat tattttttta taataaaatt tatttgatta taattttatt
    15061 taataataat tatataacag ttatattata ataaatatta atatataata aataaatatt
    15121 ataatataaa tatattaata taatataata aataaatatc ttataataat ataaatctat
    15181 cctctttata gaggatagat tcaatattaa acatatatat atatattaat taataattac
    15241 ttattatata ataaatcatt tattatataa tatactaaca attaagttct tttaaactta
    15301 tttaaacatt atactaaata atataaattt tataaaattt tttttataaa cataaaggcc
    15361 aagctcgctt tttttcaatt aaatattaat aaaaac
//
