# Supplementary material for: Comparative analysis of codon usage patterns and phylogenetic implications of five mitochondrial genomes of the genus Japanagallia Ishihara, 1955 (Hemiptera, Cicadellidae, Megophthalminae)
Source: PeerJ. 2023 Sep 25;11:e16058. doi: 10.7717/peerj.16058 (PMC10538298; doi:10.7717/peerj.16058)
Supplement: Supplemental Information 1 [file peerj-11-16058-s001.zip › Japanagallia_turriformis.gb]

LOCUS       Japanagallia_turriformis       15717 bp    DNA     circular UNA 13-AUG-2023
DEFINITION  .
ACCESSION   urn.local...f-fqilclt
VERSION     urn.local...f-fqilclt
KEYWORDS    .
SOURCE      
  ORGANISM  .
FEATURES             Location/Qualifiers
     tRNA            1..63
                     /created_by="User"
                     /label="I"
     tRNA            complement(61..128)
                     /created_by="Administrator"
                     /label="Q"
     tRNA            128..195
                     /created_by="Administrator"
                     /label="M"
     gene            196..1164
                     /created_by="Administrator"
                     /label="ND2"
     tRNA            1163..1231
                     /created_by="Administrator"
                     /label="W"
     tRNA            complement(1231..1298)
                     /created_by="Administrator"
                     /label="C"
     tRNA            complement(1300..1362)
                     /created_by="Administrator"
                     /label="Y"
     gene            1361..2896
                     /created_by="Administrator"
                     /label="COX1"
     tRNA            2897..2965
                     /created_by="Administrator"
                     /label="L2"
     gene            2966..3644
                     /created_by="Administrator"
                     /label="COX2"
     source          3644
                     /created_by="Administrator"
                     /label="T"
     tRNA            3645..3717
                     /created_by="Administrator"
                     /label="K"
     tRNA            3718..3781
                     /created_by="Administrator"
                     /label="D"
     gene            3782..3934
                     /created_by="Administrator"
                     /label="ATP8"
     gene            3928..4584
                     /created_by="Administrator"
                     /label="ATP6"
     gene            4585..5364
                     /created_by="Administrator"
                     /label="COX3"
     tRNA            5365..5428
                     /created_by="Administrator"
                     /label="G"
     gene            5429..5782
                     /created_by="Administrator"
                     /label="ND3"
     tRNA            5781..5841
                     /created_by="Administrator"
                     /label="A"
     tRNA            5841..5907
                     /created_by="Administrator"
                     /label="R"
     tRNA            5906..5971
                     /created_by="Administrator"
                     /label="N"
     tRNA            5971..6036
                     /created_by="Administrator"
                     /label="S1"
     tRNA            6041..6106
                     /created_by="Administrator"
                     /label="E"
     tRNA            complement(6106..6169)
                     /created_by="Administrator"
                     /label="F"
     gene            complement(6169..7842)
                     /created_by="Administrator"
                     /label="ND5"
     tRNA            complement(7845..7910)
                     /created_by="Administrator"
                     /label="H"
     gene            complement(7911..9227)
                     /created_by="Administrator"
                     /label="ND4"
     gene            complement(9221..9496)
                     /created_by="Administrator"
                     /label="ND4L"
     tRNA            9514..9578
                     /created_by="Administrator"
                     /label="T"
     tRNA            complement(9579..9642)
                     /created_by="Administrator"
                     /label="P"
     gene            9645..10130
                     /created_by="Administrator"
                     /label="ND6"
     gene            10123..11259
                     /created_by="Administrator"
                     /label="CYTB"
     tRNA            11263..11329
                     /created_by="Administrator"
                     /label="S2"
     gene            complement(11320..12261)
                     /created_by="Administrator"
                     /label="ND1"
     tRNA            complement(12262..12331)
                     /created_by="Administrator"
                     /label="L1"
     rRNA            complement(12332..13537)
                     /created_by="Administrator"
                     /label="16S"
     tRNA            complement(13538..13605)
                     /created_by="Administrator"
                     /label="V"
     rRNA            complement(13606..14346)
                     /created_by="Administrator"
                     /label="12S"
     D-loop          14347..15717
                     /created_by="Administrator"
                     /modified_by=27173
     repeat_region   14358..14438
                     /Identical_Bases=81
                     /Mismatched_Bases=0
                     /Frequency=3
                     /Percent_Identical="100%"
                     /annotation_group="Repeat 2"
                     /All_Locations="14,358+; 14,513+; 14,668+"
                     /label="Repeat 2"
     repeat_region   14513..14593
                     /Identical_Bases=81
                     /Mismatched_Bases=0
                     /Frequency=3
                     /Percent_Identical="100%"
                     /annotation_group="Repeat 2"
                     /All_Locations="14,358+; 14,513+; 14,668+"
                     /label="Repeat 2"
     repeat_region   14668..14748
                     /Identical_Bases=81
                     /Mismatched_Bases=0
                     /Frequency=3
                     /Percent_Identical="100%"
                     /annotation_group="Repeat 2"
                     /All_Locations="14,358+; 14,513+; 14,668+"
                     /label="Repeat 2"
     repeat_region   15401..15469
                     /Identical_Bases=69
                     /Mismatched_Bases=0
                     /Frequency=2
                     /Percent_Identical="100%"
                     /annotation_group="Repeat 3"
                     /All_Locations="15,401+; 15,467+"
                     /label="Repeat 3"
     repeat_region   15467..15535
                     /Identical_Bases=69
                     /Mismatched_Bases=0
                     /Frequency=2
                     /Percent_Identical="100%"
                     /annotation_group="Repeat 3"
                     /All_Locations="15,401+; 15,467+"
                     /label="Repeat 3"
ORIGIN      
        1 aatgagatgc ctgaataaag gattattttg atagaataaa ttatgtatat attactctca
       61 ttgtaaattt aagaatttaa cttaccttta aatatcaaaa atttacgtgc aacgtacact
      121 taattacaaa aagataagct aactaagcta ttaggttcat accctggcta tagaagtaaa
      181 atcttcttct ttttaataat aaaaaatttt aatatattaa tatttttaca tgtaacaatt
      241 ataggaacaa ttatatcact atcagctaat aattggctta ctatttgaac aggcttagaa
      301 atttcaatta tatctattat gcccataatt ccgaataata attttttatc atcagaagca
      361 tcagttaaat attttataat tcaaagaatt agttcatcaa taataatatt gggggtatta
      421 ttattgttaa ttaattcaaa aattgaatat caaataattt taactagatc aatgatatta
      481 aaaataggaa ttgctccatt tcacaactga attcttgaaa taattgaaag tgtagaacta
      541 ataattatat ttttactact caccttaata aaaattgcac cattaaatat aattagatac
      601 ttaatattta aaaataattt atttattata acttctcttc tagttggctc tgtatttgga
      661 ttaaaccaaa tatccttacg aaaaataata tgttactctt caattttcaa tataagtttc
      721 atactagcct caatttcaac aaactcaatt tgatggttct acataggaac atattcacta
      781 atactaattt caatcttatt tattttaagt aaaataaaaa ttaattacat taatcaattg
      841 tctcttaatg aagaaaaaat aagatcaaaa ataaatatct gacttgctat gctcagtata
      901 gggggcatgc ctcctatgat aggatttata ttaaagctaa tagttattca aataataata
      961 tctagaaaag aattcttgat tagaattatt ataattatat cctcagtctt ggtaatattt
     1021 tactatctgc gtttatcatt tgtttccatc ttatttgcat catcctcaat aaagtgaaag
     1081 gcatttagaa cagtaaaaag atctagctga atcatcataa ttaatatttt tataatacct
     1141 ttattgttaa tacttaagac ttaagatttt aagttaaaca aactattaac cttcaaagtt
     1201 aaatttacca aaaaatatta agtaagtctt aagttttagg ttaaattaac catctttaaa
     1261 tttgcaattc aaaattttct agaataaaat ataaaacttt attaagggaa tttaattcat
     1321 aaataaattt acagtttacc tcttttagtc agacacccta atgattaaat gattattttc
     1381 cactaatcat aaagatattg gaactatata cttcatattt ggtatatggt cagggatagt
     1441 tggtataatg ctgagaataa ttattcgaat cgaactagga caaccaggtt catttatcaa
     1501 taacgatcaa gtatataatg ttgttgttac ttctcatgca tttattataa tctttttcat
     1561 agttatacca atcataatcg ggggatttgg taattgactt ttacctttaa taattgctgc
     1621 accagacata gcttttcctc gtttaaacaa tataagattt tgacttctac ccccatccat
     1681 tactttgtta ataatgagat ctatagttga aataggtgcg gggaccggat gaacagtata
     1741 tccacctcta tcctccaata tttcccactc aggcgcaaga gttgaccttg caatcttttc
     1801 actacattta gcaggaatct cttccatcct aggagcaatt aatttcatta ctactgtaat
     1861 aaacatacga tcaccaggaa taaaaataga ccaaacgcct ttatttgtat gatcagttct
     1921 tattactgcc atccttctat tactttcact tccggtgtta gctggggcta ttactatatt
     1981 acttacagat cgaaatttta atacttcatt ctttgaccca tcaggagggg gtgatccaat
     2041 cttatatcaa catttatttt gattctttgg acatcctgaa gtgtacattt taattttacc
     2101 tggatttgga ttgatttcac atattatcat acaagaaaga ggtaaaaacg aatcatttgg
     2161 ttacattgga ataatttacg ctataatatc aattggaatc cttggatttg tagtatgagc
     2221 tcaccacata tttacagtag gtatagatgt agacactcga gcttacttca catcagcaac
     2281 tataattatt gctgtaccaa ctggtattaa agtatttagg tggttggcaa caatacatgg
     2341 ggtaacttta aaaatgtcaa tttcaataat atggtcggca ggatttgtat tcttattcac
     2401 cattggtggt ttaaccggaa ttattctatc aaattcatct attgatattg ttttacatga
     2461 tacatactat gtagttgctc actttcatta cgtattatca ataggtgcag tatttgcaat
     2521 tatggcagga ttcattcatt gatacccttt actaagagga gttactttaa actccaaatg
     2581 gcttaaaatt caattctcaa cattatttat gggtgtaaat ttaacattct tcccacaaca
     2641 tttcttagga ttaaggggta taccacgacg atactcggac taccctgata catttactac
     2701 ttgaaacact atgtcctcaa ttggaagatt aatttcaatg atcagaattt ttatgctaat
     2761 cttcataatt tgagaaagaa taatttctaa gcgaattcca atttttaaaa cttataatta
     2821 ttcttcaatt gaatgaatac aatcgactcc tccaaatgaa cattcttaca atgaattgcc
     2881 aattataaca aattaatcta atgtggcaga aatcactatg cagtgaattt aagcttcatt
     2941 tataaataac tatattttat tagaaattaa atcatgaact tatgtaatat ttcaagaccc
     3001 ttccagacct ataatagagc aattaattat attccacgat catgcaataa taattattat
     3061 aataattaca gttacagttg gatatattat aataacactt atattaacaa aatttaataa
     3121 tcgattttta ctagaaagtc agataatcga attaatttga actttaacac cagcattaat
     3181 actaattttt attgctatac catcattacg gatcctatat ataattgaag aaactaaaac
     3241 tcccttaatc tcagttaaag ctataggaca tcaatgatac tgatcttatg aatattcaga
     3301 cttcaaatcg attgaatttg attcttatat aaaacctact tctcaattag aaaattatga
     3361 atttcgatta ctagacaccg ataaccgtat agtattacca tttaatacac aaattcgtat
     3421 cctaatttca tcaacagatg taattcattc atgaacaatt ccatcattag gaattaaaat
     3481 cgatgcttca cccggacgaa ttaaccaagg aaacatttta atttcacgtc ctggactatt
     3541 ttttggtcaa tgctcagaaa tttgcggatc aaatcacaga tttatgccaa ttgttataga
     3601 gtcagttaat ttcaaatctt tcttaaattg agttaaaaat aactcattag attacttaaa
     3661 tgcaagtgtt ggtctcttaa accaaattat agtaattgaa gcgaatactt ctaatgggag
     3721 agtttagttt aaaaaacatt aatccgtcaa gttaaaatta tttcaaatga aataactctt
     3781 tatacctcaa atagcaccta tatgatgatt aacattaaga attttattta acattagcat
     3841 agtaattact atatcaacaa tttactttaa taaaaatatt tttatcaaaa aatatcttct
     3901 ccttaaaaaa aacaacttaa attgaaaatg ataacaaatc tattttcaac atttgatcca
     3961 tgcactggaa ctttatcact taactgaatt agaattttta taattacaat tattctacct
     4021 cttaaatttt gaaatctacc taacaagcaa ataatagttt ttaataaaat aatttcaata
     4081 attaataacg aaatcaaaat acttataaaa tataaaggaa ctagaattat gttaattaga
     4141 atcttcctac taattttaat taacaatata ataggactta taccttacat tttcacttca
     4201 tcatctcact tagtttattc attaacctta gccttgcctc tatgattagg tataatacta
     4261 tatggctgaa ttaacaaaac aaataaaata tttactcata tagtacctat aggtactcca
     4321 agaattttaa tgccttttat ggtaataatt gaaacaatta gtaatctaat tcgaccaggg
     4381 tcactagccg ttcgattaac agccaatata attgctgggc acctattaat atcactctta
     4441 ggaaacaact gctcgataag aatagttata atgtttatat ctataattat gtttatcacc
     4501 ctaatattat ttgaaacagc agtggcaata atccaagcat acgtattcat aacactcaga
     4561 actttatatt caagagaaat ctaaatgaaa aatcatccat tccatctagt agataatagg
     4621 ccatgaccaa tttcaggatc attaggatta ataacttcaa catcaggaat aattatatga
     4681 tttcataaaa ataacttaac attaatatta attggaattt taattatctt actaaccata
     4741 attcaatgat gacgagacgt tacacgagaa tcaactttcc agggaataca caccaataga
     4801 gtatcctcaa gaataaaaat tggtataatt atatttatta catcagaaat cttattcttc
     4861 tcatcgtttt tttgaacatt cctacacagt agactttcac ctaatataga aattggtata
     4921 atctgaccac caataggaat taaagtcttt aaccctataa atatcccaat attaaacact
     4981 ataatcctac tttcatctgg aatatcgata acttgagccc acaacgcaat cattaacaaa
     5041 aattactccc aacttataca aagaatagta atcacaatta tgctaggatt atacttttca
     5101 ttcttacaat tttatgaata ttacgaatcg ccattctcaa tatcagactc aatttacgga
     5161 tctacattct tcataagaac aggttttcac ggtattcatg taatcattgg tacagtattt
     5221 attattgtat caactttacg tattaacaaa ttacatatat ccaatgaaca ccatatcgga
     5281 tttgaagcat cagcttgata ctgacatttt gtagatgtag tttgattatt cttatatata
     5341 ttaatctatt gatgaggaag ataaatttac ttagtataat tagtacaatt agcttccaac
     5401 taaaaagctc ataaatctga agtaaataat ttacctaact cttttttata tattgataat
     5461 tttcttaatt acaattatac ttactcttat aattatatta attagaaaaa aaataattat
     5521 cgacaaacaa aaatcaagtc cttttgaatg tggattcaac ccaatatcta ataaacgctt
     5581 accattctcg attcatttct tcctaatcgc agttctattc ttaatttttg acattgaaat
     5641 tattattatt ataccaataa tcttctcgtt aaaattcgtg atattaaaat cttgaatact
     5701 atcatcgtat gtagttttaa tcacactatt agtaggatta tacaacgaat gatttcaagg
     5761 aatactaaaa tgaaccaact aggattatag ttaaaaataa catttaattt gcaattaaaa
     5821 agtactaaaa agttaatctt taacattgaa gtaaaacgtt acatttagtt tcgacctaaa
     5881 attaaagaaa aaaattcttc atgttttaat tgaagccaaa attagaggca ttttattgtt
     5941 aataaaaata atgaacattg ttccaattaa aaggggaaaa gaataaaaat agcttctaac
     6001 taatttttaa agcggtttaa ctccgtttac ctcttaataa attcatatag tttaattata
     6061 aaacatttta ttttcaataa aaaaaaagtc tcccaactta tggattactg caagaataaa
     6121 attcacctta atatcttcaa tattacactc taatttaagc tattacagtt aaagaattaa
     6181 aattaaccac aagaaataag taaaaagaga aactctaaaa gaaaaaaaaa tataattttg
     6241 aatataatta gaaaaactaa ctaaaaaata agaaactccg taaccaccat aatattcacc
     6301 ccaataagaa atagattcta aaaatcatga actattataa aaaatactat atacataaaa
     6361 taaatgacta tttataaacc atataaatct attaaaataa taatagttca aattgaataa
     6421 ataaccaaaa ttaaaaattt ctaacccaaa aaaaaaccct agtaagacaa ataaaaaact
     6481 taaaattttt acataaaagg gaaggaaaaa aaatattata tcacaattta ttattcaaat
     6541 gaaaaaagat ccaaaagaaa tagaaaaaag tgaaagtagt gaaatactta attttatata
     6601 atctagccca tcctgaaaac acattaacct aataaaattt atattataaa atattctata
     6661 ataaaataaa cgaaaagaat aacaacaagt taaacctaac cttaaataaa ttaaaacata
     6721 aaaaataaaa tttgacctac tgaaaataga catttcaaca aaaaaatctt tagaataaaa
     6781 accagaaaga aaaggaatac cacataaagc cattcttgaa atattaaaac aaacagaagt
     6841 aataggtata aacatacata gagaccctat tatacgaata tcctgattgt catacatata
     6901 gtaaatataa ataccggcac acaaaaataa tatagactta aacattgcat gacttaataa
     6961 atgaaaataa cctaaatcaa gtaaacctaa atataatgaa gttatcatta atcctaattg
     7021 tcttagggta gataaagcaa taattttttt taaatcatat tcataatttg cacaaaaaga
     7081 agaaaaaatt aatgtaaata aactcaaata taaaagaaaa ttcctcataa caagtaaatt
     7141 actaaaaaat cgaaataata aataaatacc agcagtaact aaagttgaag aatgaacaag
     7201 agctgacaca ggtgtaggag cagccatagc tgcaggaagt caacaagaaa agggaatttg
     7261 agctctctta gtaaagcaag agaaagataa aataataaat aaattaaaag ttatataacc
     7321 gttataaaaa ataaaatgcc aacccccata actaaatatt catcttaaag aaattaaaat
     7381 accaatatct cccaatcgat tagttataca agtgattaaa ccagacaaat acctacttac
     7441 agaactatag taaattacta aacagtagga aactaacccc agcccatctc aacctaataa
     7501 aatactcaac aaatttggac taataattat caacaatatt ctcataataa aaataactac
     7561 taaatacaaa aaacgtatag aagaatatct attataacct atatactgag atctatataa
     7621 aataactata gaagaaataa ataatacaac tgagcaaaaa attaatctaa ctcaatcgaa
     7681 aaataaaaca taataaacaa taacagaatt taaagaaaat aatttaatct caaaaaaaag
     7741 ataaaaatct aaacaaaaaa aataaatacc aaaatataac ataaaaatag aaaaaaaaaa
     7801 aaatatataa aaataaataa cataataatt tatattaaac atagatttaa gactaaaaaa
     7861 atttagcatc taagattcca caaatcttta ttttacataa aatacttaaa ttaaaaaaat
     7921 aagtcaacaa ttataattaa ataaataata ggaaccaaat gtaaaaagca taaaaaatac
     7981 tcacgtaaag ttacaaaaga aaaacaatat gaattatgaa aaattccatg attagaatat
     8041 ctaaacaagt aaaaactaaa aaaagctcta ataaatgaaa ttaaaagaaa ataaaacccc
     8101 gaaccacccc aaaacatcat tatgctaata ataatataaa tttctcttaa aaaattaaat
     8161 ctaggaggac atctcatatt aaatgaacaa aaaataaacc aaaataaaca aactcttggt
     8221 ataaaagtaa ttaaaccttt atttaaataa aaacttcgac taacaaaacg ttcataacta
     8281 atattagaca aacaaaataa cgcagaagaa caaaggccat gcccaattat tataaaataa
     8341 gaacctacaa ggcctgtctt ggttattgtt aatataccca ttaaagatag acctatgtga
     8401 gctactgaag aataagcaat taaacactta atatcaccct gaattaaaca aattaaactt
     8461 acaagtaaag aaccaaataa cgacaaagaa taccatagat aagaataatt attaaaaata
     8521 tattcataca taaacataaa tcgaataata ccgtaacccc caatctttaa caaaatacct
     8581 gctaaaacta tagaaccaaa aataggggaa taaacatgag ccttagggag ccagaaatga
     8641 aacatgaata aaggtaactt taccataaaa gcaaaaacag aaactaaatg aatgaaaaac
     8701 ctaaaactaa ccccataaga ataatcaaaa aataatctac cataaatatc atacacataa
     8761 attaaaaata agaacaaggg taaagaagca aataatgtat aaaaaaaaag atacaaacct
     8821 gaaataagac gatcaggttg ataacctcaa cctataataa taataaacaa cggaactaaa
     8881 ctaaactcaa aaaacatata tataaataaa taatttaaaa aacaaaaaac taaatacaaa
     8941 aaaaaagaaa gagaaaaatt aacaaaaatt aaataacata atcttattct aagtgaaaac
     9001 cttatacaac ataaatatat taaacaagta atataaaatg ttaaaacaat taatcaataa
     9061 gaaaaataat ccaatccaaa taaatacctc aaattacaaa aaaaaaattc aaaattttta
     9121 acaaacagta ataataaaat tagaaaaaaa ctatactgaa taataacaat taaattcata
     9181 aaaattaaag ggatcataaa aattatataa aaaataatac ctatcataac attaaagaat
     9241 ttagataatc attaccgtga ctacgaatta ttgaaaccaa gacagataag cccaaagcac
     9301 cctcacatac aaaaaaagtt ataaataaaa tatataaata aaaagaatag tcatatataa
     9361 gacaataaat aaaaatcata aaaagaagat aaagaacaat aaattcaagc ctaattaagc
     9421 ataataaaat atgcttacga ataaaaataa aacaaaatag acccataact attaaataaa
     9481 tcaaaaccaa actcattagt tatatattta tatatattag taatttaatt aaaatattag
     9541 ttttgtaaac tattaatgga ctttaaatcc ctaatatatc accaagatca atttttgata
     9601 tctaaagcct ccaaaacctt tattttaata aactacttga tgaaataaaa ataactatta
     9661 tgaaattaat aataataacg tcaacattaa ccctaattat aaaaacccct atgtctatag
     9721 gaatctccct attagtacaa accatactag taattttaat tataaataaa ataatagtat
     9781 catcatgatt cattataatt acattcttaa taataattgg aggattatta attcttttta
     9841 catatataag aagaatcgca tcaaacgaaa aatttaaaat aaacataaaa tcaatattaa
     9901 taatttttat tctagctatt gtacttgatg aaataatgat tgaagagcaa atacttgaaa
     9961 aacaagacat aatcgaagaa aaattagaaa aaatttcaat aagaaaaata tatagaaaaa
    10021 ctataatgat aaccataata atagtttttt acttactcct atcaataatt gtaattgcaa
    10081 aaattgttaa acaccatgaa ggtccacttc gatcaaaaaa ttatgaataa atcattacgg
    10141 aaaaaaaatc aactaatcaa aattattaac aactccctaa ttgatttacc tgcaccaatt
    10201 aatttatcta cgttatgaaa tttcggatca ttactaggat tatgtttgat aattcaacta
    10261 ttatcaggaa ttatactctc catacattac acctcaaata tcgaaatagc attcaacaga
    10321 attagacaca tttcacgaaa tgtaaactac ggttgattaa tacgaacttt acactcaaac
    10381 ggagcatcat tgttctttat atgcttatat atacatacag gacgtggaat ttactatgga
    10441 tcatacaaaa taaaaaaaac atgaattata ggactaatta tacttttaac aacaatagca
    10501 acagccttcc taggatatgt attaccttga gggcaaatat ctttctgagg ggccacagta
    10561 atcactaacc tcctatctgc aattccttat gttggtgata tattagttaa atgaatttgg
    10621 ggggggtttg cagttgacaa tgcaacctta tcacgatttt ttagactaca cttcatattt
    10681 cccttcttaa tttcagctat aacaattatt cacttaatac ttcttcatga aacaggatca
    10741 aacaacccaa ttggattaaa ctcaaatatt gataaaattc cttttcaccc atatttctca
    10801 attaaggata ttataggatt ttctatagta ataataatac ttgtgtccat aaatttaata
    10861 gaaccttata tattagccga cccagataac ttcactcctg ctaacccgat aattactcca
    10921 attcatatcc aacctgaatg atacttccta tttgcgtatg caattctacg atctgttcca
    10981 aataagctag ggggagtaat agcactattc gtatcaatct taattttaat tatcctaccc
    11041 ttcacaataa aaagaaaatt caaaggaatt gaattttacc ctatcagaca aatcaacttc
    11101 tgaatatacg ttactttagt aattctatta acatgaattg gagcacgacc agtagaacta
    11161 ccatatagaa atacaggatt aatactaaca ctaatatact ttttatattt tgtcactgac
    11221 ccaattttaa ctaaaatatg agattacata actaaataaa atagttattt agcttattaa
    11281 aaagcgtata ttttgaaaat ataagaaaga tataaaaatt taataacttc acaaaaaaaa
    11341 atgataaaaa attaacaact tcaataaaca aaaaaaaaat acataattta aactgatggg
    11401 taaataacac ttccaagata aaaacattaa tttatcatat cgataacgtg gaaaagaagc
    11461 acgaactcaa ataaagaaat aacatataaa gactaacttt atataaaaaa aaaaagacac
    11521 ataatcccca cccaaaaaaa gcataaccgt aactaaacaa ataaaaataa ttcttgaata
    11581 ttctgaaata aataaataag caaaaccacc cgagccatac tcaacattaa acccagaaac
    11641 taactctctc tctccctcag aaaaatcaaa gggagaacga ttagtttcag ctatacaaca
    11701 agaaagtcag caaaaaaata taggaaaaga aataaaacta aaccataaat aaaactgaaa
    11761 caacttcaaa tcataaaaag tgtatctatc aattaaaaga aaataacaaa ataaaattaa
    11821 agccaaagca acctcataag aaatagactg agaaattcta cgaacacaac ctaaaataga
    11881 ataaattcta tttgaagatc aaccacaaat tattaaaaaa tacacactta accttgaaca
    11941 ccttaaaaaa aataataatc caaacctaaa ctcgacacaa ttaatataaa agggaaaaag
    12001 aattcaaata aataaagact gaattaatct aaataaagga caaaaatagt atactaaaat
    12061 attagaattt aatggccaag aagtttcctt aaaaaataac tttataccat cactaaaagg
    12121 ttgaaaaaca ccacaatagc caaccttatt aggacctaac cgtaactgac aatatctgag
    12181 taccttgcgc tctaataaag taaaaaaccc aacagacaat aatactataa ctattaaaat
    12241 aaaaaaaatt aaaataaaaa ttattgaata taatattaat tatatattta aattctaaat
    12301 ttaatgcata aatatattct gccaaatcaa cattctatta taaacaataa aagaaattga
    12361 attaaatggt cctttcgtac taacctaata tataaatttt aagatagaaa ccaacctggc
    12421 ttacaccggt ctgaactcaa atcatgtaag aatttaaaag tcgaacagac ttagaaaatt
    12481 aaaaactacc ccaaaatcta atcttaattc aacatcgagg tcgcaaactt caatataaat
    12541 aagaactccc cattgaaatt acgctgttat ccctaaggta gctatttctt atattcaaat
    12601 ttaaattgga tcaaaaaatt cacaaattag tgaattaaaa aaataaagtt aaaatttatt
    12661 acccgcccca gataaaatat taaatctata aaaataaatt ttaataatac aatatataaa
    12721 ctttacataa aattaaaatt aaacctctat agggtcttat cgtccctaaa aattaattaa
    12781 gctttttaac ttaaaaataa aattttaata ataaaataaa taaaacaagc atttcattta
    12841 ttcattcatt ccagttcaca attaatgaac taattattat gctacctttg tacagtcaat
    12901 atactgcagc tattaaaaat aaatcattga gcagaactta cctttaaaaa ttaatctaaa
    12961 ggaaatgttt ttgataaaca gttgaacact aatatttgtc gaattcataa taaatcaaat
    13021 aaaaattata ctaattaaat caatattaat taaatacaaa aattcaatat aaaaacttaa
    13081 taaaaaacta aataatataa aatcttaaaa aaaaattttc aatttaatac aaacttaaat
    13141 ttataatact aaaaatataa aaaaatttat taattaaaat tttaataaaa aatagagatt
    13201 atcccccata taaataagac cttaaataaa atctataatt aaattatatc ttaaataacc
    13261 agatatcaga aaaaacgaat aacctttaat taccaatata aaattactaa agtttattaa
    13321 acaactaata gaatttaaaa taaatcattt caattcggga aaaaaaaata taaatttaat
    13381 ttttaaaatt accctgatac aaaaggtact aaaaattatt ccttaataaa aaaataaacc
    13441 cttatcagat taaacctaat aaataatttc ttttaaaata ctaaaaaaac ctaaactaaa
    13501 aaaaaaaaaa aaaaaaaaaa aaaaaatcaa ataaatatca aaacgaatta atgttaataa
    13561 tcttcttatt aatgtaagta ataaactttt ataagctaca tcttgcttta tctaacctta
    13621 ccttccggta aaattacttt gttacgactt atcctataat taggagtgac gggcgatatg
    13681 tacatgaatc aaaactttat tcatatgaat taattaattc aaattactat taaatcctaa
    13741 ttaatatcat taacaaaaaa ttaatcaatt aattaataaa taaaactaaa gtaatccaaa
    13801 ctatccgcca taaaaactgc accttgacct aaaataattt aaagatataa aagaagatat
    13861 cctttataaa acattctatt acatagagat atacaaataa ttaagaggta aaacatatcg
    13921 tggtttatcg attaaagatc agattcctct aaataggtat aaatcaccgc caaattcttt
    13981 gagtttcata gtatataact aataatgtcc tgcactatac aagccaaaaa taatagggta
    14041 tctaatccta gttttaaatt atggtttata aataatttca aaagattgta aactgaaaaa
    14101 taaattccac ctaaattttt atatattata aacctaaatt aacgaataat aattcttaac
    14161 ctaaaatatt aacataaatg aattgtataa ccgcgaatgc tggcacaaca tttatccatt
    14221 tttaaaaaat accccatata aatctcctta ctctataaat actaattact gatttaaata
    14281 aataatttat aaatatacat gtaactcttc ataaaagcta acaaattagc tagaatcaaa
    14341 ctactaaaaa ttatcaaatc ataattggcc ctaagacggt caccacttac tattctatat
    14401 aaataactaa atacagacga catcttcaat aattaatcgg gggaattaaa aatatctttg
    14461 ccatgcctat aatagctact atacttaatt aataataatc aatatagaag gcatcataat
    14521 tggccctaag acggtcacca cttactattc tatataaata actaaataca gacgacatct
    14581 tcaataatta atcgggggaa ttaaaaatat ctttgccatg cctataatag ctactatact
    14641 taattaataa taatcaatat agaaggcatc ataattggcc ctaagacggt caccacttac
    14701 tattctatat aaataactaa atacagacga catcttcaat aattaatcaa ttggaataaa
    14761 aataatctgg gataatataa tatattatat ttattaataa ttaatatata atttataaat
    14821 taaattaact ttaacttata ataattttaa atttttatac attaacatca atttcataaa
    14881 taaactttaa attatgagaa ttaaattcat aatataatat tatataagta aataatttta
    14941 aataatttca taattatatg tagctgtata cttattaatg tatatatatt aataatatta
    15001 aatatgaatt aaataagatt actcttttat ttataattaa tattatatta ttaataagtc
    15061 aggttttcaa aattaattat actttatctt attatataat tagatcttcc tttttttttt
    15121 tttggtacaa aaaaaggaag atccttatta atatactata ataatatatt tatataaata
    15181 ataattattt agtttaatta atgtttattt aattataatt ttatttatta atattaatta
    15241 aatcttttat atataataat tatttaattt aatataaata tattaatata atataataat
    15301 taaatatctt ataataatat aaatctatcc tcttgtgtaa agaggataga ttcaatatta
    15361 ataataaatt taatatatta attaataaat atttattata atataaataa tttattatac
    15421 attaattttt atattaataa acgttaatat aaaatattta cttattatat aaataattta
    15481 ttatacatta atttttatat taataaacgt taatataaaa tatttactta ttataaaata
    15541 catatttatt ttagagaaaa cttaattatt ttgaataata taaaaaattg ttacctcaca
    15601 gggggataaa taacaatttc ctgataattt tactagtata aaaaaattta taaaattttt
    15661 tctttttttt taatttaagg ccacgctcac tttttttcaa ttaaatatta ataaaaa
//
